# Supplementary material for: Genetic feature engineering enables characterisation of shared risk factors in immune-mediated diseases
Source: Genome Med. 2020 Nov 25;12:106. doi: 10.1186/s13073-020-00797-4 (PMC7687775; doi:10.1186/s13073-020-00797-4)
Supplement: Supplementary file 5 — Additional file 5: Table S9. Input summary statistics for SNPs needed for basis projection for JIA and PsA. Beta refers to the effect of allele a2 compared to a1. se.beta is the standard error of beta. SNPs are identified by chromosome, position, reference and alternative alleles. (CSV 346 kb) [file 13073_2020_797_MOESM5_ESM.csv]

trait	chr	bp	ref_a1	ref_a2	beta	se.beta
bowes_psa	1	2513216	C	T	0.0175210999999999	0.0279280798206937
bowes_psa	1	2526746	A	G	0.0534212	0.0291305772553403
bowes_psa	1	2709164	C	A	0.0479328	0.0308556528827175
bowes_psa	1	4698559	C	T	-0.0228258	0.0385281683519766
bowes_psa	1	8180210	G	A	0.0261463000000001	0.0359382601510085
bowes_psa	1	8469789	C	T	-0.0199814	0.0326189901696816
bowes_psa	1	17674537	C	A	-0.0593517	0.0294020139824839
bowes_psa	1	20087406	A	G	0.0242347000000001	0.0295689250802689
bowes_psa	1	20171860	G	A	-0.00630845000000002	0.0281510453272685
bowes_psa	1	22702231	T	C	-0.0383927000000001	0.0370018041303637
bowes_psa	1	25305607	G	A	0.120368	0.0292380464834022
bowes_psa	1	39991588	G	T	-0.0136669	0.029580845313919
bowes_psa	1	67681669	T	G	0.0855346999999999	0.0280380243542612
bowes_psa	1	67705958	G	A	-0.221819	0.057328758784809
bowes_psa	1	67811356	C	T	-0.0918861	0.0359945248138141
bowes_psa	1	70995562	G	A	0.0269040000000001	0.029852095985616
bowes_psa	1	93148377	C	T	-0.00824228999999997	0.0319687101274312
bowes_psa	1	93210876	T	C	-0.00699576999999999	0.0319499520834449
bowes_psa	1	101322866	A	G	-0.00475046000000005	0.0308149799777183
bowes_psa	1	101407519	A	G	-0.00665549999999999	0.0306150456682848
bowes_psa	1	104893852	T	C	-0.00309848	0.0400793379048694
bowes_psa	1	114377568	A	G	-0.137112	0.0450198624341326
bowes_psa	1	117263790	T	C	0.0441482	0.0286214944730963
bowes_psa	1	117263868	G	A	0.0165774000000001	0.0332955361620886
bowes_psa	1	151792814	G	A	0.0340289000000001	0.0347688265502705
bowes_psa	1	151793174	G	T	0.0298275000000001	0.0339620643965592
bowes_psa	1	154364140	G	A	0.0738630999999999	0.0458631001278012
bowes_psa	1	155162067	C	T	-0.0214684	0.0278545102533571
bowes_psa	1	155433942	T	C	0.0245252000000001	0.0301502497767491
bowes_psa	1	157668390	T	C	-0.0414246	0.028146039174956
bowes_psa	1	158668378	C	A	0.0208455	0.0289645617220078
bowes_psa	1	158687224	G	A	0.0202506	0.0286322788230314
bowes_psa	1	158694208	G	A	0.0198918	0.0288120808855067
bowes_psa	1	159616629	A	G	-0.00850519000000005	0.0324427303606279
bowes_psa	1	160402539	T	C	0.0403495000000001	0.0340592635823271
bowes_psa	1	160835583	C	T	0.0225181000000001	0.0355861303899927
bowes_psa	1	161472158	A	G	0.000783501000000111	0.030433531424246
bowes_psa	1	161479745	A	G	-0.00260723999999995	0.0280475327328574
bowes_psa	1	167411384	A	G	0.0400145000000001	0.0285199310967344
bowes_psa	1	167420425	T	G	0.0230495	0.0282903685157048
bowes_psa	1	172675525	T	C	0.0784087000000001	0.0365016311864678
bowes_psa	1	172862234	A	G	0.0229479999999999	0.0329058677449299
bowes_psa	1	173226195	T	G	0.0587387999999999	0.0305301315522494
bowes_psa	1	183329261	C	T	-0.0326037	0.0477134793401847
bowes_psa	1	185344764	A	G	0.0427661999999999	0.0298641677198345
bowes_psa	1	192536813	C	A	0.0490541000000001	0.0365350888176341
bowes_psa	1	192541021	G	A	0.0500669000000001	0.0365999721272589
bowes_psa	1	197611682	C	A	0.14934	0.0337034758628491
bowes_psa	1	197631141	G	A	0.14934	0.0337132715700719
bowes_psa	1	197689967	T	C	0.0788800999999999	0.0298382104746449
bowes_psa	1	197743506	G	A	0.145498	0.0338558085460427
bowes_psa	1	198656407	A	G	0.0143706	0.0305384507663344
bowes_psa	1	200092352	A	G	0.04638	0.0432946732615452
bowes_psa	1	200093351	C	T	0.0376924000000001	0.0434164439228344
bowes_psa	1	200097743	A	G	0.0386073999999999	0.0434036283301762
bowes_psa	1	201009556	A	G	-0.00203943000000002	0.0293248974242367
bowes_psa	1	201020727	A	G	0.00227477999999994	0.0292491457940861
bowes_psa	1	206994725	C	T	0.0782161000000001	0.0414768698557278
bowes_psa	1	209968684	C	A	0.0159203000000001	0.0288859964290099
bowes_psa	1	212919407	G	A	-0.0199137	0.0524976261086081
bowes_psa	2	8442248	G	A	-0.0189422000000001	0.0308310085803162
bowes_psa	2	8443803	G	A	-0.0205861	0.0308838574882301
bowes_psa	2	12640741	G	A	0.0237215	0.0280660083767077
bowes_psa	2	12643443	C	T	0.0259213000000001	0.0281540172834959
bowes_psa	2	25150116	C	A	0.0942187	0.0280194592346897
bowes_psa	2	25150296	A	G	0.0944504000000001	0.0280206208691367
bowes_psa	2	25286435	C	T	-0.0795932	0.0283755449640927
bowes_psa	2	27730940	T	C	-0.00465949000000003	0.0285328171588536
bowes_psa	2	28623159	G	A	-0.0414316	0.0280551781164618
bowes_psa	2	30445322	A	G	-0.0919281	0.0291881219384855
bowes_psa	2	30448344	G	T	-0.093488	0.0293275384436353
bowes_psa	2	43812317	G	A	0.0447286000000001	0.0402190898347427
bowes_psa	2	43819139	A	G	0.0384418	0.0402563030205956
bowes_psa	2	43831150	G	A	0.0422288	0.040285260140942
bowes_psa	2	55821846	A	G	-0.114902	0.064034141992142
bowes_psa	2	55887749	T	G	-0.0921063999999999	0.0631379727926598
bowes_psa	2	61167216	T	C	-0.073439	0.0398955426738267
bowes_psa	2	61186829	A	G	0.00805955000000004	0.0286436078414427
bowes_psa	2	65606653	T	C	-0.0253187	0.0283691816729913
bowes_psa	2	65608363	A	G	-0.0369256	0.0324674401764408
bowes_psa	2	65608909	C	T	-0.0248865	0.0283615696495588
bowes_psa	2	65633884	A	G	-0.00288582999999998	0.0312271454067435
bowes_psa	2	68647095	C	T	-0.0383532	0.0278850936407808
bowes_psa	2	100746395	G	A	-0.0534068	0.0290568999140918
bowes_psa	2	100765077	G	A	-0.0484987	0.0292082050849194
bowes_psa	2	100832155	G	A	0.0141584000000001	0.0279664890771384
bowes_psa	2	102926981	G	A	-0.0311518	0.0278675993288352
bowes_psa	2	102954653	C	T	-0.067176	0.0405652514028673
bowes_psa	2	102957716	C	T	0.00549225999999991	0.0290368737693191
bowes_psa	2	102986222	G	A	-0.0103736	0.0287748147777251
bowes_psa	2	103070568	T	C	0.00394839999999999	0.033288454576013
bowes_psa	2	111913056	T	C	0.0318587	0.0481901917665422
bowes_psa	2	111988016	G	A	0.0202765000000001	0.0308201507589975
bowes_psa	2	112466265	T	G	0.0836976	0.0281178087977147
bowes_psa	2	112473872	C	T	0.0629614	0.0278665210809283
bowes_psa	2	145504693	T	G	-0.0387209	0.0493804107587778
bowes_psa	2	163110536	A	G	0.223082	0.0289249354513254
bowes_psa	2	163124051	C	T	0.214749	0.0288979645615816
bowes_psa	2	181996045	A	G	-0.00721034000000004	0.028615095273948
bowes_psa	2	182308352	A	G	-0.00586473000000004	0.0282870829871433
bowes_psa	2	187502846	T	C	0.00118132000000004	0.0451472788492248
bowes_psa	2	191535576	T	C	-0.0339184999999999	0.0407946157530041
bowes_psa	2	191538562	C	A	-0.0433352	0.0413772282287859
bowes_psa	2	191553931	A	G	0.0425258000000001	0.0284422568706174
bowes_psa	2	191935804	C	T	0.12461	0.0355005379721392
bowes_psa	2	191964633	T	G	-0.126066	0.0335183226335632
bowes_psa	2	198894139	T	C	0.0260676	0.0280088417221176
bowes_psa	2	199812578	A	C	-0.0324775000000001	0.0307587009263072
bowes_psa	2	199827472	T	C	0.0403037	0.0313741572930496
bowes_psa	2	199887785	G	A	-0.0346705	0.0327638406181805
bowes_psa	2	204708646	C	T	0.0714149000000001	0.0285103425706089
bowes_psa	2	213920917	G	A	0.0731393	0.054185894154293
bowes_psa	2	218988774	A	G	-0.036287	0.0285093314038053
bowes_psa	2	218991005	G	A	-0.0364641	0.0284921892384203
bowes_psa	2	224669429	T	G	-0.0398613000000001	0.0289654569271983
bowes_psa	2	224695232	A	G	-0.0565696999999999	0.0280769321665675
bowes_psa	2	228651032	G	A	0.0303924999999999	0.0578180346295776
bowes_psa	2	231106724	C	T	0.0930112	0.0362314862699046
bowes_psa	2	231114131	G	A	0.0857511	0.0354158955776068
bowes_psa	2	234182240	C	T	-0.00644304999999996	0.0282972664996947
bowes_psa	2	234183368	A	G	-0.00627495000000005	0.0282948657688618
bowes_psa	2	234184417	G	A	-0.00387502999999998	0.0282946116544185
bowes_psa	2	241583676	A	G	0.0420097	0.0343942937503608
bowes_psa	3	16955259	G	A	-0.108262	0.0292753355050794
bowes_psa	3	17074871	A	G	-0.0553397	0.0317001299391247
bowes_psa	3	23390221	G	A	-0.0221222	0.0281560231028385
bowes_psa	3	23447659	A	C	0.0204764	0.0281359768322613
bowes_psa	3	25377223	G	A	0.0883594	0.033305302402932
bowes_psa	3	25383666	G	A	0.0886443	0.0331237543416447
bowes_psa	3	27764623	A	G	-0.0674766	0.0283100118483966
bowes_psa	3	27788780	C	T	-0.0781514	0.0294944766210495
bowes_psa	3	27797810	G	A	-0.0492748	0.0299971061877943
bowes_psa	3	28071444	A	C	-0.0210458	0.028120003782396
bowes_psa	3	29378090	A	C	-0.0166603	0.0282908025068631
bowes_psa	3	30650064	A	G	0.00757375999999998	0.0347158337211285
bowes_psa	3	46235201	C	T	0.0255685	0.0518741641170197
bowes_psa	3	49597737	T	C	0.0741643	0.0302596047636415
bowes_psa	3	49721532	G	A	0.0661589	0.0307933075949303
bowes_psa	3	53118739	C	T	0.00931937000000002	0.0280711463805155
bowes_psa	3	53119703	G	A	0.00945955999999996	0.0280739002768964
bowes_psa	3	53126143	G	A	0.00865952999999995	0.0281238371801293
bowes_psa	3	58332068	A	G	0.00435409000000011	0.0289676342960985
bowes_psa	3	58405947	A	G	-0.00490296999999995	0.0289727204847131
bowes_psa	3	71523110	C	T	-0.0381907	0.0289942713778184
bowes_psa	3	71545170	C	A	-0.0385538	0.0285343677215462
bowes_psa	3	95548755	A	G	-0.0722535	0.0418284649550327
bowes_psa	3	101748638	A	G	0.0221183	0.0307139719915299
bowes_psa	3	101755738	C	A	-0.033465	0.032266910530834
bowes_psa	3	101756221	C	T	-0.0333851	0.032265752182142
bowes_psa	3	108464197	C	T	0.0180122	0.0348337491219178
bowes_psa	3	108567680	G	T	-0.0479548	0.0288664589618481
bowes_psa	3	108570072	G	A	0.0366785000000001	0.0280401933670297
bowes_psa	3	119118796	T	G	0.0118107999999999	0.0286391603194254
bowes_psa	3	119122820	T	C	-0.0265625	0.0365536381929487
bowes_psa	3	119205050	T	C	-0.0302828000000001	0.0364993940878034
bowes_psa	3	119288848	C	A	0.0279914	0.0458443296202995
bowes_psa	3	141102833	G	A	-0.0156139	0.0282801915063679
bowes_psa	3	141140968	C	T	-0.0261382	0.0282146843146916
bowes_psa	3	146601295	G	T	-0.0252232	0.0350042642757655
bowes_psa	3	159502420	T	C	0.0188512999999999	0.0300163928229657
bowes_psa	3	159505603	G	T	0.0213715000000001	0.02996408551885
bowes_psa	3	159582382	A	G	0.0275829000000001	0.0293739229526425
bowes_psa	3	159696998	C	T	0.0076908600000001	0.0283197647922446
bowes_psa	3	159728878	T	G	-0.00654448000000004	0.0284236024675863
bowes_psa	3	169492101	C	T	-0.0279213	0.0321460585234458
bowes_psa	3	187735916	A	G	0.0454156000000001	0.0424128312499046
bowes_psa	3	187753995	A	G	0.0394997	0.0282003885038394
bowes_psa	3	188087628	C	T	-0.00880163	0.028454273638832
bowes_psa	3	188124354	C	A	0.0310049999999999	0.0286784292742764
bowes_psa	3	188491558	A	G	-0.0538603	0.0342920110800409
bowes_psa	3	196351215	C	T	-0.00215455999999999	0.0281423044129626
bowes_psa	4	10709366	T	C	-0.0105092	0.0282680047762534
bowes_psa	4	26085511	G	A	0.0243183	0.0307681999672813
bowes_psa	4	38132999	A	G	0.0366076	0.0300696601744799
bowes_psa	4	38582859	T	C	0.063946	0.0303874763335994
bowes_psa	4	48260644	A	G	0.0197232	0.0280878881558929
bowes_psa	4	48354057	C	T	-0.0196080999999999	0.0288474689375117
bowes_psa	4	72531761	A	G	0.0155542	0.0466994100801743
bowes_psa	4	74856535	C	T	-0.0324498	0.043568993834484
bowes_psa	4	80927001	C	T	0.0027118	0.0277870142860609
bowes_psa	4	80933308	G	A	0.00310013000000003	0.0278048422354435
bowes_psa	4	91884244	A	G	-0.0100167000000001	0.0317548774746545
bowes_psa	4	103434253	T	C	0.0126191	0.0295032756089655
bowes_psa	4	123115502	A	G	-0.0827929000000001	0.0374879447167595
bowes_psa	4	123218313	A	G	-0.0844156	0.0373667125203454
bowes_psa	4	123538912	C	T	-0.0329603	0.0300830003937224
bowes_psa	4	123548068	A	G	-0.0305821	0.0302854216734681
bowes_psa	4	166574267	A	G	-0.00998293000000001	0.0388582320095558
bowes_psa	5	560923	A	G	-0.0476572	0.0334343770780782
bowes_psa	5	583442	G	A	-0.0487271	0.033327887632482
bowes_psa	5	601485	C	T	-0.0395801	0.034855961678548
bowes_psa	5	628294	G	A	-0.0269494	0.0347525724171962
bowes_psa	5	5373748	T	C	-0.0149047	0.0502594195785081
bowes_psa	5	10743929	T	C	0.0153569000000001	0.0309208039021033
bowes_psa	5	14727882	C	A	-0.0855166000000001	0.035971577997644
bowes_psa	5	16504763	T	C	0.0602899000000001	0.0584791875838637
bowes_psa	5	33261251	A	C	0.00715697000000003	0.0465921113017328
bowes_psa	5	33305739	T	C	0.0116478999999999	0.0465438473964
bowes_psa	5	35881376	G	T	-0.0589259	0.031320236955248
bowes_psa	5	35943042	A	C	-0.0387868	0.0312757632358981
bowes_psa	5	35952140	C	T	-0.0402184999999999	0.0313131318801498
bowes_psa	5	38867732	C	T	-0.0107773	0.0279282163787151
bowes_psa	5	40258578	C	T	0.0593193000000001	0.0582282958081762
bowes_psa	5	40431183	A	C	0.0699325999999999	0.028738875546359
bowes_psa	5	40431664	A	G	0.0699338	0.0287394830243965
bowes_psa	5	55567087	G	A	-0.0886106	0.0437229229095292
bowes_psa	5	96231000	G	T	-0.0857164	0.0282051224151325
bowes_psa	5	96245343	C	T	-0.0854777	0.0281992150945065
bowes_psa	5	98451450	A	G	0.0236484999999999	0.0282233030192646
bowes_psa	5	102615707	G	T	0.0172589	0.0290602795791882
bowes_psa	5	110452845	G	A	0.00962628999999997	0.0283388994703959
bowes_psa	5	110567598	C	T	-0.0304961	0.0284609714047981
bowes_psa	5	131676320	C	T	0.148013	0.0281137261122319
bowes_psa	5	131770805	C	T	0.155233	0.0281750936568409
bowes_psa	5	131784393	G	T	0.153215	0.0281859391652962
bowes_psa	5	131796922	G	A	-0.12672	0.0293754726386721
bowes_psa	5	131819921	C	A	-0.101422	0.0288369785241764
bowes_psa	5	131969874	T	C	-0.200201	0.035884995015742
bowes_psa	5	131977127	C	T	-0.202935	0.0362734318616607
bowes_psa	5	133422816	A	G	0.0167634000000001	0.0428200648634882
bowes_psa	5	134441457	A	G	-0.0464256	0.0284493353439003
bowes_psa	5	134443606	G	A	-0.0497417	0.0284046277221914
bowes_psa	5	141479065	A	C	0.0822432	0.0341182860942308
bowes_psa	5	141523000	C	T	0.0830129000000001	0.0291770138305728
bowes_psa	5	149196329	G	A	-0.0163351	0.0350219933906037
bowes_psa	5	149196682	T	G	-0.0154436	0.0311889157380105
bowes_psa	5	149602824	C	T	0.0328318000000001	0.0287307361942168
bowes_psa	5	149611793	G	A	0.0220329999999999	0.0293160501824638
bowes_psa	5	150270420	A	G	-0.0666842	0.052404025660595
bowes_psa	5	150458146	C	T	0.0394128999999999	0.0331950249527322
bowes_psa	5	153582737	A	G	-0.0216676000000001	0.0421595575337094
bowes_psa	5	156612088	T	C	-0.0159345	0.0402754400612819
bowes_psa	5	158759900	A	G	-0.276449	0.028267523663177
bowes_psa	5	158787385	G	A	-0.311538	0.0304357598177488
bowes_psa	5	158839217	C	T	-0.180807	0.0297934591405576
bowes_psa	5	159879978	T	C	0.0220201000000001	0.0281895033140407
bowes_psa	5	159886620	A	G	-0.0224766	0.0279040783877872
bowes_psa	5	168235180	C	A	0.0504382000000001	0.0287930732593274
bowes_psa	5	176720766	A	G	-0.00184042000000002	0.0286973056225343
bowes_psa	6	2906147	G	A	0.0448433	0.0452963450929896
bowes_psa	6	90814199	C	T	0.00477863999999995	0.0288856113796034
bowes_psa	6	90946479	T	C	-0.00370322999999995	0.0291780436485238
bowes_psa	6	90957463	C	T	-0.00783912000000002	0.0280478383744184
bowes_psa	6	90996769	A	G	0.013671	0.0295562624715061
bowes_psa	6	106511888	G	A	0.0434951	0.0326585904105262
bowes_psa	6	106588806	A	C	7.92510000000577e-05	0.0284962000067148
bowes_psa	6	111655530	G	A	0.382021	0.0493326623240889
bowes_psa	6	117080851	C	T	0.00192154000000004	0.0290888738286022
bowes_psa	6	126835655	C	T	-0.0425548999999999	0.0282014761372476
bowes_psa	6	127471533	C	T	0.00836231999999992	0.0278392200395759
bowes_psa	6	128245765	G	T	0.108	0.0418002688002391
bowes_psa	6	135739355	C	A	0.026132	0.0301631222209782
bowes_psa	6	137452908	A	G	-0.0355435	0.0331654073625196
bowes_psa	6	137967214	G	A	0.028466	0.0313432795955318
bowes_psa	6	138011665	G	T	-0.0866175	0.0285658425256253
bowes_psa	6	138147048	C	T	-0.11076	0.0387064480826155
bowes_psa	6	139438008	T	C	0.0475698	0.0284711601181699
bowes_psa	6	139438117	T	G	0.0481326	0.0284696080065275
bowes_psa	6	159465977	T	C	-0.0477065	0.0280513393394539
bowes_psa	6	159514778	T	C	-0.045334	0.029095177830432
bowes_psa	6	167399512	A	G	0.010041	0.0296437594167387
bowes_psa	6	167437988	C	T	-0.0283835000000001	0.0279817984864143
bowes_psa	6	167537594	A	G	0.0236602	0.0284383492981963
bowes_psa	7	2795957	A	G	0.0220326	0.030437811945879
bowes_psa	7	2869985	T	C	0.0241197999999999	0.0303949100642205
bowes_psa	7	2873648	A	G	0.0237542	0.030480460540571
bowes_psa	7	11625652	C	T	-0.0265907	0.0294915969708999
bowes_psa	7	12072864	C	T	-0.0249111	0.0293505613185563
bowes_psa	7	12074909	G	A	-0.026119	0.0294372690150722
bowes_psa	7	26155514	A	G	-0.0261184	0.0349978685295135
bowes_psa	7	27247279	G	A	-0.0199666000000001	0.0371205296470298
bowes_psa	7	28176305	G	A	0.0732967999999999	0.0348180314434692
bowes_psa	7	37436854	A	G	0.0442916999999999	0.0451637537898448
bowes_psa	7	42121553	A	G	-0.0140226	0.0279927843462642
bowes_psa	7	50304461	C	T	-0.0156162	0.0299803046785396
bowes_psa	7	50469981	T	C	-0.0140638	0.0314554216205037
bowes_psa	7	50470604	T	G	-0.0140638	0.0314554216205037
bowes_psa	7	50477213	T	C	-0.0120046	0.0316108406479527
bowes_psa	7	73187517	T	C	0.0387795	0.0326267491463597
bowes_psa	7	73219508	A	G	-0.029748	0.0326194593929796
bowes_psa	7	84674997	G	A	-0.0284785	0.0310357047106955
bowes_psa	7	92236164	T	C	-0.0384774000000001	0.0362899807735769
bowes_psa	7	107453103	G	A	0.0236419999999999	0.028146469974863
bowes_psa	7	107480315	T	C	-0.00323473000000003	0.0284602342868602
bowes_psa	7	116892846	T	C	0.0231587000000001	0.0280667415013289
bowes_psa	7	128573967	G	A	0.0788789000000001	0.0282243664851552
bowes_psa	7	128594183	T	C	0.0278466999999999	0.0441418110943389
bowes_psa	7	128617466	A	G	0.0277857999999999	0.0441058799813943
bowes_psa	7	131852910	G	A	-0.0130832	0.0285124258403434
bowes_psa	7	132560155	C	T	0.0340443	0.0323538223072657
bowes_psa	7	132616793	G	A	0.0135441	0.0325964778758961
bowes_psa	7	139763994	G	A	-0.0108092999999999	0.0314325547949969
bowes_psa	7	147919196	C	A	-0.0275416	0.0381821651554801
bowes_psa	7	148423624	G	A	-0.06005	0.0286737009838126
bowes_psa	7	148430148	A	C	-0.0599231000000001	0.0289500083834657
bowes_psa	8	8724276	C	T	0.0455737999999999	0.0292439320019008
bowes_psa	8	9029413	A	G	0.0445642000000001	0.0287606392399558
bowes_psa	8	10981003	A	C	-0.0725049	0.0283852635149199
bowes_psa	8	11349186	G	A	0.0248165000000001	0.032719975328291
bowes_psa	8	17882483	C	T	-0.0338816	0.0471155774651031
bowes_psa	8	79394667	T	G	0.0150447000000001	0.0315610523654281
bowes_psa	8	81095395	C	T	0.0465552	0.0302356943019262
bowes_psa	8	81126925	A	C	0.0191764999999999	0.0293452064503701
bowes_psa	8	81281007	G	A	-0.0702805	0.0288664896587972
bowes_psa	8	81285759	T	C	-0.078712	0.0288098555125698
bowes_psa	8	81288634	A	G	-0.0963446	0.0291165803723268
bowes_psa	8	96978748	G	A	-0.0136111	0.0413563748874031
bowes_psa	8	102457286	A	G	-0.00141947000000001	0.0315294417186871
bowes_psa	8	120382592	G	A	-0.0414802	0.0356245036191843
bowes_psa	8	126540051	G	A	0.0313198	0.0287048003329352
bowes_psa	8	128815029	T	C	0.0493206999999999	0.0310816943742777
bowes_psa	8	129016347	C	T	0.0571473000000001	0.0375210075686079
bowes_psa	8	129556356	T	G	-0.0481997	0.0416701902331141
bowes_psa	8	133929917	C	T	-0.0386381	0.0282228502458624
bowes_psa	8	134214204	C	T	-0.0436944	0.0305704126665766
bowes_psa	9	1532437	C	T	-0.0129422	0.0285119497440716
bowes_psa	9	1533526	A	G	-0.00825658999999998	0.0285029578990771
bowes_psa	9	4287466	A	G	0.00432368000000004	0.02815311048658
bowes_psa	9	4293150	A	C	0.0133926	0.0282572804604789
bowes_psa	9	5000811	A	G	0.0238033	0.0322395260834719
bowes_psa	9	5453172	A	G	-0.0505242	0.0322724918106786
bowes_psa	9	5455732	T	G	0.0451978999999999	0.0321559048304899
bowes_psa	9	6161686	C	T	-0.0262502	0.0284931679810392
bowes_psa	9	6163823	G	A	-0.0247146	0.0285284555885746
bowes_psa	9	23579481	A	G	-0.000436910000000048	0.0301680274833309
bowes_psa	9	34710338	G	A	-0.0225217000000001	0.0306837387211675
bowes_psa	9	92321289	A	G	-0.0197659	0.0321926283286113
bowes_psa	9	93563536	A	G	-0.0289259	0.0347314213906883
bowes_psa	9	101835165	C	A	-0.0423941	0.0334743075898145
bowes_psa	9	117538334	C	T	0.015966	0.0327939597222196
bowes_psa	9	117568766	A	G	0.0096162	0.0297119645894642
bowes_psa	9	123690239	G	A	0.0373450000000001	0.0284027801427862
bowes_psa	9	127090966	T	C	-0.0740838	0.0293585776275445
bowes_psa	9	139266496	C	T	-0.0666525	0.02807110436563
bowes_psa	9	139269338	C	T	-0.065356	0.0281130780069384
bowes_psa	9	139289825	A	G	-0.0658683	0.0282394944837779
bowes_psa	10	6087295	G	T	0.0591074999999999	0.0332000923249448
bowes_psa	10	6106266	T	C	0.0328638999999999	0.0283186643356422
bowes_psa	10	6106552	T	C	0.0318203	0.0283186023487612
bowes_psa	10	6108439	G	A	0.0644724	0.0293225772637854
bowes_psa	10	6110875	C	A	0.0660067	0.0287922994764975
bowes_psa	10	6402741	G	T	0.0542766000000001	0.0372719923377252
bowes_psa	10	8106502	C	T	-0.00314126000000004	0.0289080111660988
bowes_psa	10	8480044	A	G	0.0393675999999999	0.0300411039563629
bowes_psa	10	8484113	C	T	0.0374358000000001	0.0306570315164966
bowes_psa	10	9062856	T	G	-0.0115777	0.0283245410169965
bowes_psa	10	27177245	A	G	-0.00228160999999995	0.0409128734652834
bowes_psa	10	30802799	A	C	0.00492813999999998	0.0325288922853446
bowes_psa	10	33426147	T	C	-0.0244251999999999	0.0291769051594459
bowes_psa	10	35359619	A	G	-0.0762462	0.0294646707537633
bowes_psa	10	59893930	C	T	-0.0430245999999999	0.0314408835886855
bowes_psa	10	63786554	T	C	-0.042757	0.0341690863461768
bowes_psa	10	63809527	G	A	0.00796519	0.0281615355992942
bowes_psa	10	64388365	A	G	0.00869858000000005	0.0290088108995913
bowes_psa	10	64396921	G	A	0.00911787999999991	0.0288462923320179
bowes_psa	10	75607168	T	C	-0.0159622	0.0317187232487409
bowes_psa	10	75693932	T	C	0.0140829	0.0329611762243576
bowes_psa	10	81037229	G	A	-0.0465731	0.0277562690471448
bowes_psa	10	82305627	T	C	0.0328649999999999	0.041143729084167
bowes_psa	10	94481917	G	A	0.0315412	0.0289951977472716
bowes_psa	10	101291593	T	C	0.0359557000000001	0.0279964023177011
bowes_psa	10	112186148	C	T	0.0215607	0.0293507742762411
bowes_psa	10	115481018	C	T	0.0212559000000001	0.031839427562482
bowes_psa	10	131562993	G	T	-0.0787393	0.0403622141967254
bowes_psa	11	606749	G	A	-0.0786364	0.033144203844722
bowes_psa	11	619789	T	G	0.0433840999999999	0.0291143011933528
bowes_psa	11	2234690	A	G	0.0284097999999999	0.0366187994886451
bowes_psa	11	35093070	A	G	-0.00336150999999996	0.0283782068131448
bowes_psa	11	35266944	G	A	0.0136113000000001	0.0292028885001963
bowes_psa	11	35289819	A	G	0.0203238999999999	0.0286893496260977
bowes_psa	11	35307148	T	C	0.0238109999999999	0.0286839306391786
bowes_psa	11	58310587	C	T	-0.0458119	0.0333425661560151
bowes_psa	11	60832282	T	C	0.0030089000000001	0.0331319204573298
bowes_psa	11	61552680	G	T	0.0146158000000001	0.0294692409418179
bowes_psa	11	61557803	T	C	0.0198648999999999	0.02925809347316
bowes_psa	11	61595564	C	T	0.0342922	0.0363238739950962
bowes_psa	11	61627881	T	C	0.0472644000000001	0.0312746498118965
bowes_psa	11	64097233	A	G	-0.0838489	0.0290074692506213
bowes_psa	11	64129722	G	A	-0.0731165	0.0287704339880931
bowes_psa	11	76270683	A	G	-0.0385764	0.0290983554380616
bowes_psa	11	89005253	A	C	-0.0856055000000001	0.0298455381625519
bowes_psa	11	89209985	G	A	0.0248895999999999	0.0458062240612139
bowes_psa	11	95311422	T	C	-0.0181141	0.037244984453427
bowes_psa	11	96025709	G	A	-0.0411394	0.0305136773337441
bowes_psa	11	114403674	G	A	0.0139408000000001	0.0296982388931329
bowes_psa	11	114441123	T	C	0.0146474	0.0296991048245865
bowes_psa	11	118642085	A	C	-0.0198124	0.0352167679762601
bowes_psa	11	118684610	G	A	-0.000252538000000018	0.035048604575947
bowes_psa	11	118741842	C	T	0.000322164000000051	0.0357107800689438
bowes_psa	11	118743772	T	C	0.000574677999999915	0.0357789300737012
bowes_psa	11	122522375	T	C	-0.0697668000000001	0.0286366692160237
bowes_psa	11	128385906	T	C	0.0995681	0.0341357697273404
bowes_psa	11	128502496	A	G	0.0437014	0.0299040370335159
bowes_psa	11	128619775	G	A	-0.0262416	0.0285208228771139
bowes_psa	11	128628935	C	T	-0.0412062	0.0288546987961635
bowes_psa	12	9876091	G	A	-0.0266938	0.0279930561576326
bowes_psa	12	27625557	A	G	0.0975857	0.0598986746512083
bowes_psa	12	40793993	C	T	-0.0139336000000001	0.0290056923864462
bowes_psa	12	52429477	T	G	-0.122509	0.0478024294709738
bowes_psa	12	56401085	G	A	-0.0865265	0.0282916593954158
bowes_psa	12	56412487	T	G	0.0916618999999999	0.0294095620451155
bowes_psa	12	57489828	C	T	-0.0530968	0.0285536594852499
bowes_psa	12	58068388	C	T	-0.0104011	0.0296263112961626
bowes_psa	12	68500075	G	A	0.0621222999999999	0.0284111592275488
bowes_psa	12	69776299	A	G	-0.122027	0.0337231100331795
bowes_psa	12	111410537	A	G	-0.00649917000000003	0.0289168730734992
bowes_psa	12	112072424	A	G	0.0874711	0.0286497872365836
bowes_psa	12	112610714	G	A	0.0792722999999999	0.0297766380178253
bowes_psa	12	112906415	A	G	-0.074915	0.029277844433153
bowes_psa	12	121278266	G	A	0.00200450999999998	0.0281449945723769
bowes_psa	12	121400244	A	C	-0.00195950999999999	0.02988013958618
bowes_psa	12	129271719	G	A	0.101941	0.0472319076620104
bowes_psa	13	27531267	T	C	0.0356072	0.0366273504433823
bowes_psa	13	27545396	A	G	0.0367840999999999	0.0343504557015654
bowes_psa	13	40342557	G	A	-0.0756592	0.0295556335071696
bowes_psa	13	40350912	T	C	0.0753374999999999	0.029502630930454
bowes_psa	13	42989660	T	C	0.0598513	0.0281694765422944
bowes_psa	13	42997324	G	A	0.0269568999999999	0.0326256469913221
bowes_psa	13	44471317	C	T	-0.0253675	0.0365838390058778
bowes_psa	13	84447034	A	C	0.0346848	0.0320118434795178
bowes_psa	13	84448852	T	C	0.0340335000000001	0.0319802873827231
bowes_psa	13	84456735	T	C	0.0354899	0.0320713929654124
bowes_psa	14	22905065	T	C	0.0450787	0.028150402180684
bowes_psa	14	25102160	C	T	0.0360783	0.0336643558310573
bowes_psa	14	25103414	G	A	-0.0340146	0.0337550024390602
bowes_psa	14	69254191	C	T	0.0201330999999999	0.0281927543372321
bowes_psa	14	69285264	G	A	0.0501739999999999	0.0284425464643636
bowes_psa	14	75709566	T	C	-0.0194543	0.0280564815329044
bowes_psa	14	76005557	T	C	-0.00819898000000005	0.0319755262943288
bowes_psa	14	76010981	T	C	-0.0103319	0.0319492653082724
bowes_psa	14	88419358	T	C	-0.000165352999999945	0.0510771875089952
bowes_psa	14	88477882	A	C	-0.0153622	0.049044280911064
bowes_psa	14	88497451	T	G	0.0402879	0.0513928657422906
bowes_psa	14	103942991	A	G	0.00837779000000007	0.0295781596194192
bowes_psa	14	103950368	A	G	0.00835783999999991	0.0295743303002271
bowes_psa	15	38838264	T	C	-0.00726478	0.0319569522505696
bowes_psa	15	41466087	T	G	-0.0284109	0.0320626150751351
bowes_psa	15	61069988	C	T	0.00883204999999998	0.0419619646872925
bowes_psa	15	63056538	C	A	0.0123672	0.0325556022580653
bowes_psa	15	67464013	A	G	0.0344657	0.0322893781389979
bowes_psa	15	69991417	G	A	0.0486777	0.0313590729185551
bowes_psa	15	70004775	C	T	0.0733942	0.0280410352083464
bowes_psa	15	70048157	A	C	-0.198282	0.0462512055536509
bowes_psa	15	79234268	T	C	-0.050131	0.0303478356434678
bowes_psa	15	79239719	A	G	-0.046321	0.0312615774227333
bowes_psa	15	80263217	C	T	0.0491794	0.031680399898075
bowes_psa	15	80263345	A	C	0.0490153999999999	0.0316059627836086
bowes_psa	15	81406415	T	C	-0.0136713	0.0296262210853623
bowes_psa	16	1073552	A	G	-0.0284221999999999	0.0379001509313698
bowes_psa	16	3695354	G	A	0.00503891000000005	0.0350644419561075
bowes_psa	16	11169683	T	G	0.0545323999999999	0.0289771407146896
bowes_psa	16	11174652	G	A	0.0467398000000001	0.0298074761640179
bowes_psa	16	11187783	G	A	0.0520553000000001	0.0296923640271102
bowes_psa	16	11203730	A	G	0.0698266	0.0280916984034104
bowes_psa	16	11241906	A	G	0.0454492000000001	0.0321334730924432
bowes_psa	16	11749774	A	C	0.0322032000000001	0.0319753946959432
bowes_psa	16	11794895	C	T	0.0314877000000001	0.0285849415230024
bowes_psa	16	11810382	T	C	0.0275229000000001	0.0285297085688722
bowes_psa	16	23853860	G	A	0.0080468500000001	0.0279459353393529
bowes_psa	16	28304997	T	C	0.0319039000000001	0.0282714347761799
bowes_psa	16	28333411	G	A	0.0204828000000001	0.0306361709057647
bowes_psa	16	30495412	T	C	8.93162999999947e-05	0.0281787178613154
bowes_psa	16	31343005	C	T	0.0573852	0.0395942515514902
bowes_psa	16	50725193	C	T	-0.0634614	0.0291429561543558
bowes_psa	16	50917845	G	A	-0.0724555	0.0386446525502903
bowes_psa	16	57368178	G	A	0.0379956	0.0285167410279376
bowes_psa	16	57386566	T	C	0.0173509	0.0333044684334613
bowes_psa	16	68573945	C	T	0.0629773999999999	0.0335878654754772
bowes_psa	16	68603798	C	T	0.0637859000000001	0.0331009170071072
bowes_psa	16	68674788	G	A	0.0532575000000001	0.0321874262634242
bowes_psa	16	72048332	T	C	-0.0147922	0.0297712128829751
bowes_psa	16	75247245	T	G	0.0441131	0.0473913907077799
bowes_psa	16	81889882	A	C	0.0451052	0.0416499070118026
bowes_psa	16	82883338	T	C	0.0591432999999999	0.0300022916227774
bowes_psa	16	85977502	G	T	-0.0452361	0.0343058567447697
bowes_psa	17	25843643	G	A	-0.0921127	0.0283381759005431
bowes_psa	17	32579788	A	G	0.00493320999999999	0.031367253171318
bowes_psa	17	32587725	C	T	0.00417427999999997	0.0312059510547007
bowes_psa	17	38051348	A	G	0.0354078999999999	0.0282248766794455
bowes_psa	17	38062196	G	A	0.0580514	0.0282702711995034
bowes_psa	17	38069949	C	T	-0.0339838	0.028229715730859
bowes_psa	17	38757789	C	T	0.0525293000000001	0.0291559106234386
bowes_psa	17	38775150	C	T	0.042256	0.0292060962419422
bowes_psa	17	40274873	A	C	-0.0717013	0.0333052597043771
bowes_psa	17	40289412	T	C	0.0207944	0.0370648700830309
bowes_psa	17	40290552	T	C	-0.0714303000000001	0.033349823225478
bowes_psa	17	40294025	T	C	-0.0712806	0.0333926676387081
bowes_psa	17	40499533	T	C	-0.0341823000000001	0.0293761358414094
bowes_psa	17	40507980	A	C	-0.00111894999999997	0.0290749729036825
bowes_psa	17	47324353	T	C	0.0588858000000001	0.0342692535243921
bowes_psa	17	54880993	T	C	0.00403467000000003	0.0299117007571246
bowes_psa	17	54902055	A	G	0.0181499999999999	0.0298861718343983
bowes_psa	17	57989860	G	A	0.0367459	0.0280470244399969
bowes_psa	17	58024275	A	G	0.0370518	0.0289995836542819
bowes_psa	17	70641698	A	C	-0.0430671	0.03609346817706
bowes_psa	17	70641865	A	G	-0.0245967	0.0346818157738243
bowes_psa	17	73369422	C	T	0.0332324	0.0379344558674609
bowes_psa	18	12809340	A	G	0.0481296999999999	0.0374939560002285
bowes_psa	18	12847136	C	T	-0.123731	0.0383377066481618
bowes_psa	18	46987640	C	T	-0.00774708000000005	0.0490811138601102
bowes_psa	18	56213390	G	A	0.0720776000000001	0.0358808989725106
bowes_psa	18	56384192	T	G	-0.00748620000000005	0.0332605465698237
bowes_psa	18	56422868	A	G	0.00147047000000009	0.0335197364965071
bowes_psa	18	60028655	A	C	-0.0251671	0.0365195607865621
bowes_psa	18	67524646	G	T	0.0169770999999999	0.0287443899543377
bowes_psa	18	67530439	G	A	-0.0242595	0.0280936954522539
bowes_psa	18	67531642	T	C	-0.0180025	0.0280955006240586
bowes_psa	18	67535184	T	C	0.0206789999999999	0.0280652730597627
bowes_psa	18	67538824	A	G	0.0220466000000001	0.0280346485418981
bowes_psa	19	1124031	G	A	-0.051901	0.0347755073115121
bowes_psa	19	4830628	T	C	-0.00340584000000003	0.0286234322377099
bowes_psa	19	6668972	C	T	0.0688026	0.0343940564428928
bowes_psa	19	10441117	G	A	0.0741835000000001	0.0368707811697434
bowes_psa	19	10577843	C	A	-0.11041	0.0363278447881954
bowes_psa	19	10965270	C	T	-0.00704086999999999	0.0306452671714422
bowes_psa	19	11002862	A	C	-0.00503566999999995	0.0306893441346534
bowes_psa	19	15539439	A	G	0.00212254	0.034114407703197
bowes_psa	19	18304700	A	G	0.0188242999999999	0.0307298342439941
bowes_psa	19	33757062	T	C	-0.0290387	0.0286572058234738
bowes_psa	19	37412887	T	C	-0.0421786	0.0283066843571904
bowes_psa	19	37483444	T	C	-0.0401474	0.028166076662268
bowes_psa	19	37487632	G	A	-0.0404397	0.0281564341968856
bowes_psa	19	45146103	T	C	-0.0990760999999999	0.0319097324116773
bowes_psa	19	46849806	G	T	-0.0252504	0.0315688027089687
bowes_psa	19	47208481	T	C	0.0457418	0.0373820649463895
bowes_psa	19	47234885	G	A	0.0698168999999999	0.0418138064590642
bowes_psa	19	49211969	T	C	0.00590648	0.0284617331407229
bowes_psa	19	55380214	A	G	0.0443574	0.028731395027136
bowes_psa	20	1612819	A	G	0.0279289	0.029557707306812
bowes_psa	20	6085006	T	C	0.00342689000000006	0.0318988718598293
bowes_psa	20	14650357	G	A	-0.0191316	0.0323320942699577
bowes_psa	20	14658870	G	T	-0.0184745	0.0323809362734084
bowes_psa	20	14677788	C	T	-0.0245995	0.032631657757797
bowes_psa	20	19682909	T	C	0.0364331000000001	0.0294978220235645
bowes_psa	20	23078996	C	T	-0.0322982	0.0459464530942348
bowes_psa	20	23086504	T	C	-0.0368376	0.0462018550148308
bowes_psa	20	43086648	G	A	0.0477261999999999	0.0297178632865427
bowes_psa	20	43123028	G	A	-0.0453978	0.0290245476128554
bowes_psa	20	44634550	T	C	-0.00363591000000005	0.0291752670094959
bowes_psa	20	49196930	A	G	-0.0378974	0.0290832393773994
bowes_psa	20	52791518	C	T	0.0185672	0.028872219617193
bowes_psa	20	57824309	A	G	-0.00443209999999996	0.0281848682100489
bowes_psa	20	57829301	T	C	-0.00367624000000001	0.0280333313075301
bowes_psa	21	15923039	A	G	-0.00614217000000006	0.0279432290157748
bowes_psa	21	16833222	G	A	-0.0647410999999999	0.0286685859586422
bowes_psa	21	34768097	A	G	-0.0375715	0.0291153324861348
bowes_psa	21	34787312	A	G	-0.0187798	0.0405888388439515
bowes_psa	21	35911599	G	A	0.0130368	0.0428069659321467
bowes_psa	21	40465534	G	A	0.0297848000000001	0.0315186416266351
bowes_psa	21	43841328	C	A	0.00680737999999989	0.0284279071539526
bowes_psa	21	43848521	G	A	-0.00637958000000003	0.033334869424997
bowes_psa	22	21939675	G	T	0.160123	0.0355464571825952
bowes_psa	22	21964761	G	A	0.16328	0.0355541749146724
bowes_psa	22	21982892	C	T	0.149465	0.0363895021622162
bowes_psa	22	30494371	G	A	-0.0323092000000001	0.0282564399215637
bowes_psa	22	35733654	G	A	0.0406900000000001	0.0288411961768979
bowes_psa	22	37268555	A	G	0.0942126000000001	0.0363338377943558
bowes_psa	22	37553725	A	C	0.0249428	0.030183172298167
bowes_psa	22	37581485	C	A	0.0335557000000001	0.0285460327952156
bowes_psa	22	39659773	C	T	-0.0338838	0.0378038813012423
bowes_psa	22	39714704	C	T	0.0771105	0.0329660862299693
bowes_psa	22	39739628	C	T	-0.0749612000000001	0.0282609207187267
bowes_psa	22	41799106	C	A	-0.018981	0.0339594858164352
bowes_psa	22	41841034	G	A	-0.0350037	0.0349018977063602
bowes_psa	22	41961831	T	C	0.0141835	0.035830529556252
bowes_psa	22	43558926	A	G	0.0648987000000001	0.0301607411406905
jia_EO	1	2513216	C	T	0.124652541801129	0.06323269094187
jia_EO	1	2526746	A	G	0.0515506768018114	0.066257907691658
jia_EO	1	2709164	C	A	0.134159861428336	0.0686337310217567
jia_EO	1	4698559	C	T	-0.0551370295660667	0.0847496517596086
jia_EO	1	8180210	G	A	0.139508740955246	0.0845134307154953
jia_EO	1	8469789	C	T	-0.153181120177596	0.0705560322902236
jia_EO	1	17674537	C	A	-0.0554070184911279	0.0655523639890205
jia_EO	1	20087406	A	G	-0.0512701218827215	0.0659740452051369
jia_EO	1	20171860	G	A	0.0955248249932013	0.0631224270564911
jia_EO	1	22702231	T	C	0.0444312050171863	0.0840389087013134
jia_EO	1	25305607	G	A	-0.134026529133943	0.0664305996552185
jia_EO	1	39991588	G	T	0.045514342908484	0.0663614857857343
jia_EO	1	67681669	T	G	0.153376708207492	0.0638633698335655
jia_EO	1	67705958	G	A	0.13985572094242	0.132656508958244
jia_EO	1	67811356	C	T	0.119694752408825	0.0791786718488427
jia_EO	1	70995562	G	A	-0.0612947988661718	0.0640289087838868
jia_EO	1	93148377	C	T	0.000225883361537816	0.0719133329786773
jia_EO	1	93210876	T	C	-0.000607168753672341	0.0719545361111633
jia_EO	1	101322866	A	G	0.0676150293820334	0.0699916079949558
jia_EO	1	101407519	A	G	0.0459143290113926	0.0691834398499245
jia_EO	1	104893852	T	C	-0.0331393280254328	0.0885781543757341
jia_EO	1	114377568	A	G	0.2875000529613	0.093521541049825
jia_EO	1	117263790	T	C	0.177370705289815	0.0637870979567274
jia_EO	1	117263868	G	A	-0.143925407232025	0.0724769106764933
jia_EO	1	151792814	G	A	0.0812062623857265	0.0799450242989485
jia_EO	1	151793174	G	T	-0.110581443495023	0.0729604700556544
jia_EO	1	154364140	G	A	-0.230647541042161	0.0953603937446217
jia_EO	1	155162067	C	T	0.0119046102007352	0.0628738002112133
jia_EO	1	155433942	T	C	-0.059002210150095	0.068009138859387
jia_EO	1	157668390	T	C	0.0536473216956904	0.0632460318822494
jia_EO	1	158668378	C	A	-0.0822267215426431	0.0645734469400099
jia_EO	1	158687224	G	A	-0.0424722751530172	0.0643713354760379
jia_EO	1	158694208	G	A	-0.0291687344459585	0.0644596133771901
jia_EO	1	159616629	A	G	-0.0984864266908586	0.0715154107716054
jia_EO	1	160402539	T	C	0.0400362914619501	0.078025303275648
jia_EO	1	160835583	C	T	0.0934388361468337	0.0816577332075026
jia_EO	1	161472158	A	G	0.0349692495062341	0.0673397710532155
jia_EO	1	161479745	A	G	0.134454027852393	0.0627944519512071
jia_EO	1	167411384	A	G	0.160128339957518	0.0653180428663641
jia_EO	1	167420425	T	G	0.226176266536379	0.0649133322679745
jia_EO	1	172675525	T	C	0.361902892415183	0.0927800783804293
jia_EO	1	172862234	A	G	-0.141799327033889	0.0713313839088396
jia_EO	1	173226195	T	G	-0.122164108309253	0.0678422070679456
jia_EO	1	183329261	C	T	-0.0697877903606135	0.0970064033495867
jia_EO	1	185344764	A	G	0.0293492206453276	0.0662963117878584
jia_EO	1	192536813	C	A	-0.0513647178839908	0.0827086979685509
jia_EO	1	192541021	G	A	-0.0513265847608742	0.0827126107878695
jia_EO	1	197611682	C	A	-0.0484990721552501	0.075207673876125
jia_EO	1	197631141	G	A	-0.0464590224116675	0.0752378319558879
jia_EO	1	197689967	T	C	-0.0241542774294116	0.0666926098618597
jia_EO	1	197743506	G	A	-0.0378714872812255	0.0760467245724968
jia_EO	1	198656407	A	G	0.0689021328552979	0.0694929896736115
jia_EO	1	200092352	A	G	0.159577787077087	0.0920129053224432
jia_EO	1	200093351	C	T	0.15974931818297	0.0922633672191383
jia_EO	1	200097743	A	G	0.156919002653705	0.0922887506340046
jia_EO	1	201009556	A	G	-0.0258805867050439	0.0659533840884905
jia_EO	1	201020727	A	G	0.0117971719224728	0.0661763706924312
jia_EO	1	206994725	C	T	0.0812044440339483	0.0911479625214573
jia_EO	1	209968684	C	A	-0.151885879473076	0.0643708832315255
jia_EO	1	212919407	G	A	-0.080924667424242	0.11261479459399
jia_EO	2	8442248	G	A	0.183721574486178	0.0716250354806449
jia_EO	2	8443803	G	A	0.183936470160127	0.0716123597664443
jia_EO	2	12640741	G	A	0.0907003106734253	0.0630510920744354
jia_EO	2	12643443	C	T	0.0855252824345885	0.0630341278843057
jia_EO	2	25150116	C	A	-0.0147519225717723	0.062849365443524
jia_EO	2	25150296	A	G	-0.0147519225717723	0.062849365443524
jia_EO	2	25286435	C	T	0.0160638562040205	0.0627601182979753
jia_EO	2	27730940	T	C	0.179823888366043	0.063162251638097
jia_EO	2	28623159	G	A	0.00392938998979792	0.0632308621825582
jia_EO	2	30445322	A	G	0.00892720102340707	0.0655676475457753
jia_EO	2	30448344	G	T	0.0200882304884641	0.0653126501264724
jia_EO	2	43812317	G	A	0.0112882983774292	0.0911839292746205
jia_EO	2	43819139	A	G	0.0204467845013834	0.0913838833345403
jia_EO	2	43831150	G	A	0.0222320687713696	0.0915433503552429
jia_EO	2	55821846	A	G	-0.0548462234439852	0.138255231749885
jia_EO	2	55887749	T	G	-0.0929475753791395	0.134970977628938
jia_EO	2	61167216	T	C	-0.212778975383941	0.0829825357873548
jia_EO	2	61186829	A	G	-0.0770810426069414	0.0638158303165629
jia_EO	2	65606653	T	C	0.0602430516500483	0.0640192282256048
jia_EO	2	65608363	A	G	0.0484009078288672	0.0727075519659735
jia_EO	2	65608909	C	T	0.058709082098545	0.0640148781517253
jia_EO	2	65633884	A	G	0.0203781399901666	0.0691502726809365
jia_EO	2	68647095	C	T	0.00131920796471399	0.0627130789399739
jia_EO	2	100746395	G	A	0.216075500863101	0.0672392617515822
jia_EO	2	100765077	G	A	0.256631454358261	0.0683317998977504
jia_EO	2	100832155	G	A	0.0757511159532674	0.0628211001167847
jia_EO	2	102926981	G	A	0.00410622381344515	0.062480865029381
jia_EO	2	102954653	C	T	-0.0088202514616747	0.0902857829800437
jia_EO	2	102957716	C	T	0.00807713074285257	0.0653489180059707
jia_EO	2	102986222	G	A	0.00428398237144865	0.0644673565484297
jia_EO	2	103070568	T	C	0.032983080511235	0.0742047847420235
jia_EO	2	111913056	T	C	0.060035237122485	0.106193120318915
jia_EO	2	111988016	G	A	0.0263357485613931	0.0697929072011357
jia_EO	2	112466265	T	G	0.0774045685285509	0.0630574408702255
jia_EO	2	112473872	C	T	0.0909337328676869	0.0628799862836335
jia_EO	2	145504693	T	G	0.0811243117413074	0.114209311714825
jia_EO	2	163110536	A	G	0.0112735680498382	0.064699082650289
jia_EO	2	163124051	C	T	0.0229121785722487	0.0644686374596935
jia_EO	2	181996045	A	G	0.0568163219721345	0.0647580942581375
jia_EO	2	182308352	A	G	-0.0365988836812399	0.0639524380199209
jia_EO	2	187502846	T	C	0.15732776915993	0.106768183460992
jia_EO	2	191535576	T	C	0.00721944007138171	0.0911353021934566
jia_EO	2	191538562	C	A	0.031365055261892	0.093100868396414
jia_EO	2	191553931	A	G	0.00896116004451354	0.0639527999963308
jia_EO	2	191935804	C	T	-0.303732800989289	0.0744768556340543
jia_EO	2	191964633	T	G	0.347398492197757	0.0703094872171428
jia_EO	2	198894139	T	C	-0.0411922285670158	0.0634113753442486
jia_EO	2	199812578	A	C	0.0328213876146597	0.068646664385532
jia_EO	2	199827472	T	C	-0.0300463212001535	0.0675488197713228
jia_EO	2	199887785	G	A	0.0145478260997367	0.0684622327089604
jia_EO	2	204708646	C	T	-0.143891260667548	0.0644921358283127
jia_EO	2	213920917	G	A	-0.129446912724931	0.115307446611986
jia_EO	2	218988774	A	G	-0.0500135293290307	0.0632633806180538
jia_EO	2	218991005	G	A	-0.0462432092366872	0.0632639396358694
jia_EO	2	224669429	T	G	0.0252231463649097	0.0648881814178464
jia_EO	2	224695232	A	G	-0.0760078434059723	0.0629803298649749
jia_EO	2	228651032	G	A	-0.00435726756229761	0.126986124567026
jia_EO	2	231106724	C	T	-0.264160985965367	0.0768741480972632
jia_EO	2	231114131	G	A	-0.241904180503743	0.0756208469396039
jia_EO	2	234182240	C	T	0.0071509835404867	0.0639070567173559
jia_EO	2	234183368	A	G	0.00838904800377588	0.0638967287165707
jia_EO	2	234184417	G	A	0.00744749903493862	0.0638625261748684
jia_EO	2	241583676	A	G	-0.0868973164806547	0.0747344939413547
jia_EO	3	16955259	G	A	-0.0619412050019808	0.0652084912145826
jia_EO	3	17074871	A	G	0.061025787717559	0.0720799763166124
jia_EO	3	23390221	G	A	-0.00140574173207407	0.062921159369473
jia_EO	3	23447659	A	C	-0.000915101953657798	0.0629730021432954
jia_EO	3	25377223	G	A	0.0887367880090127	0.0758223330147165
jia_EO	3	25383666	G	A	0.081339711001523	0.0760275454102936
jia_EO	3	27764623	A	G	0.131166253688495	0.0637767195519286
jia_EO	3	27788780	C	T	0.144494463724766	0.0674045613173434
jia_EO	3	27797810	G	A	0.124827120693718	0.0679381490714815
jia_EO	3	28071444	A	C	-0.00809538610287047	0.0630306436880196
jia_EO	3	29378090	A	C	0.075569973000055	0.0642992682518846
jia_EO	3	30650064	A	G	0.0712306161361592	0.0761788025224239
jia_EO	3	46235201	C	T	-0.0954953657489902	0.112096195674682
jia_EO	3	49597737	T	C	0.0464830319037585	0.0685446732458625
jia_EO	3	49721532	G	A	0.0752059291209585	0.0703705415556892
jia_EO	3	53118739	C	T	0.0376263341618391	0.0629301650002329
jia_EO	3	53119703	G	A	0.0374027566335518	0.0629362217510913
jia_EO	3	53126143	G	A	0.038745261422063	0.0629459960269017
jia_EO	3	58332068	A	G	-0.0900277871032438	0.0659621477715925
jia_EO	3	58405947	A	G	0.0840806951313882	0.0659803081161537
jia_EO	3	71523110	C	T	0.022744831557304	0.0654831920772087
jia_EO	3	71545170	C	A	0.0540943925636934	0.0641692283123061
jia_EO	3	95548755	A	G	0.136160684308885	0.0978944440697357
jia_EO	3	101748638	A	G	0.061221845690796	0.0681215770370617
jia_EO	3	101755738	C	A	0.179607219342233	0.0700859140061136
jia_EO	3	101756221	C	T	0.179607219342233	0.0700859140061136
jia_EO	3	108464197	C	T	0.0486512932660561	0.0797789357370274
jia_EO	3	108567680	G	T	0.00840528070302735	0.0635430652720067
jia_EO	3	108570072	G	A	0.0455310680865827	0.062892112695427
jia_EO	3	119118796	T	G	-0.143868961862216	0.0635046189661977
jia_EO	3	119122820	T	C	0.226509965545622	0.0875174735031306
jia_EO	3	119205050	T	C	0.215183367301361	0.0872993126550282
jia_EO	3	119288848	C	A	-0.151757336290861	0.0981351735799045
jia_EO	3	141102833	G	A	0.0233761324712382	0.0635718084701711
jia_EO	3	141140968	C	T	0.0408790956181746	0.0635222904824793
jia_EO	3	146601295	G	T	-0.0423997017235248	0.07756548450653
jia_EO	3	159502420	T	C	-0.0705886858335298	0.0663096480394825
jia_EO	3	159505603	G	T	-0.0619708199948247	0.066162285904472
jia_EO	3	159582382	A	G	-0.0669823736516425	0.0665041944197672
jia_EO	3	159696998	C	T	-0.0188303650327959	0.0630869646538603
jia_EO	3	159728878	T	G	-0.0962818459150886	0.0632656719766254
jia_EO	3	169492101	C	T	0.0502222355655443	0.0731521423116383
jia_EO	3	187735916	A	G	0.139197581328594	0.0984649721443862
jia_EO	3	187753995	A	G	-0.0728972586159379	0.06302294596621
jia_EO	3	188087628	C	T	0.202158334432176	0.0647026015415432
jia_EO	3	188124354	C	A	-0.255961178632097	0.0633597809914945
jia_EO	3	188491558	A	G	0.00382231096035836	0.0691232680001801
jia_EO	3	196351215	C	T	0.0266787281519142	0.0633735564147567
jia_EO	4	10709366	T	C	-0.0287587283276793	0.0636169289912788
jia_EO	4	26085511	G	A	-0.102512014314748	0.0682437553806416
jia_EO	4	38132999	A	G	-0.0126807960289691	0.06684503818374
jia_EO	4	38582859	T	C	-0.0606304558496021	0.067662703183715
jia_EO	4	48260644	A	G	0.085732504855693	0.0630222105471854
jia_EO	4	48354057	C	T	-0.0536258030896802	0.0654086763514083
jia_EO	4	72531761	A	G	0.0882390038082835	0.108017458097317
jia_EO	4	74856535	C	T	0.080442642123237	0.0946879673679782
jia_EO	4	80927001	C	T	-0.0110863701896359	0.062910344547177
jia_EO	4	80933308	G	A	-0.0113576602726803	0.0629231697526657
jia_EO	4	91884244	A	G	-0.142137492701463	0.0695377503538649
jia_EO	4	103434253	T	C	0.0890328571316766	0.0662728768571438
jia_EO	4	123115502	A	G	0.242232420397226	0.0906496989467609
jia_EO	4	123218313	A	G	0.230379806179135	0.0897877591901852
jia_EO	4	123538912	C	T	0.199260325280163	0.0654973716123947
jia_EO	4	123548068	A	G	0.194871259810675	0.0654945422178977
jia_EO	4	166574267	A	G	0.0410251357455545	0.0864142072759873
jia_EO	5	560923	A	G	-0.0711910041073709	0.0730780466095864
jia_EO	5	583442	G	A	-0.0617068745184046	0.0732335689885549
jia_EO	5	601485	C	T	-0.0764706871976424	0.0761651685032311
jia_EO	5	628294	G	A	-0.0772044882875512	0.0761416153303808
jia_EO	5	5373748	T	C	0.0695955422437238	0.106190017612675
jia_EO	5	10743929	T	C	-0.0368503823908206	0.0696839051607688
jia_EO	5	14727882	C	A	-0.0825497524739237	0.074969915157521
jia_EO	5	16504763	T	C	-0.0228702390893474	0.128193001172019
jia_EO	5	33261251	A	C	-0.0249924186323844	0.105181507140713
jia_EO	5	33305739	T	C	0.02949750138204	0.10329919234347
jia_EO	5	35881376	G	T	0.090410085604521	0.0721480169110043
jia_EO	5	35943042	A	C	0.0623433734673859	0.0714611835717379
jia_EO	5	35952140	C	T	0.0771181415029896	0.0715789513281647
jia_EO	5	38867732	C	T	-0.0666810191251344	0.0627195039326786
jia_EO	5	40258578	C	T	0.0456801452476738	0.132202802778356
jia_EO	5	40431183	A	C	-0.0899535750151858	0.0653843191958026
jia_EO	5	40431664	A	G	-0.0899535750151858	0.0653843191958026
jia_EO	5	55567087	G	A	0.413441510204691	0.110475426157784
jia_EO	5	96231000	G	T	0.21026943494402	0.0634406831594185
jia_EO	5	96245343	C	T	0.209880281096469	0.0634633259469266
jia_EO	5	98451450	A	G	-0.0625472063040618	0.0639606194175563
jia_EO	5	102615707	G	T	0.102337267939599	0.0661701787714753
jia_EO	5	110452845	G	A	-0.118242660198398	0.0634107543569124
jia_EO	5	110567598	C	T	0.110881326187068	0.0632300405133754
jia_EO	5	131676320	C	T	-0.125279223513	0.0631211141111462
jia_EO	5	131770805	C	T	-0.171266465483398	0.0631215141449093
jia_EO	5	131784393	G	T	-0.157576527042219	0.0632354353436803
jia_EO	5	131796922	G	A	0.201111850238422	0.0677707358428271
jia_EO	5	131819921	C	A	0.120016945617941	0.0639786863840415
jia_EO	5	131969874	T	C	-0.00930166385817885	0.0795699298019889
jia_EO	5	131977127	C	T	-0.0154757553295725	0.0797886914505343
jia_EO	5	133422816	A	G	0.109977216836047	0.0924910426022472
jia_EO	5	134441457	A	G	-0.0455699207133223	0.0635723439587849
jia_EO	5	134443606	G	A	-0.0387098496134553	0.0636337463351842
jia_EO	5	141479065	A	C	-0.00918935098372211	0.0763169990075503
jia_EO	5	141523000	C	T	-0.0612970016867265	0.0658825314361028
jia_EO	5	149196329	G	A	0.0224583409493724	0.078534633222195
jia_EO	5	149196682	T	G	0.0816796259401334	0.0710389996119335
jia_EO	5	149602824	C	T	0.00392019832215051	0.0629916725665649
jia_EO	5	149611793	G	A	0.0804752940929696	0.0636214936921756
jia_EO	5	150270420	A	G	0.0839568660422979	0.121367480285732
jia_EO	5	150458146	C	T	-0.0769645009753092	0.0732164443277914
jia_EO	5	153582737	A	G	-0.0287538782296418	0.0881789044949812
jia_EO	5	156612088	T	C	-0.0860093137496205	0.0879097245073433
jia_EO	5	158759900	A	G	0.0385027617042018	0.0636975609463388
jia_EO	5	158787385	G	A	0.0490742876130585	0.0679341322665717
jia_EO	5	158839217	C	T	0.0759261493968629	0.0667272664295926
jia_EO	5	159879978	T	C	0.0376661856031762	0.063450319389569
jia_EO	5	159886620	A	G	-0.0296914274022369	0.0626914524728617
jia_EO	5	168235180	C	A	-0.0662601680335073	0.0638354933913308
jia_EO	5	176720766	A	G	0.033155020356556	0.0635273441408339
jia_EO	6	2906147	G	A	-0.0527214406012355	0.0999864631214395
jia_EO	6	90814199	C	T	0.0681385216521821	0.0657023176232149
jia_EO	6	90946479	T	C	-0.00834789134714266	0.0656425177256032
jia_EO	6	90957463	C	T	-0.0192422927718654	0.0630948683603715
jia_EO	6	90996769	A	G	0.0648900043568499	0.0638633134960524
jia_EO	6	106511888	G	A	0.0604668124039881	0.0716128999567281
jia_EO	6	106588806	A	C	0.1225793214442	0.0635439150442582
jia_EO	6	111655530	G	A	0.0624144244347692	0.118520758240945
jia_EO	6	117080851	C	T	0.0777077022071986	0.0635021800782701
jia_EO	6	126835655	C	T	0.0433991700554915	0.0635532544668368
jia_EO	6	127471533	C	T	0.0741736236998789	0.0626870053428126
jia_EO	6	128245765	G	T	0.170703884152435	0.0989552872063971
jia_EO	6	135739355	C	A	-0.14368956599295	0.0641530156662163
jia_EO	6	137452908	A	G	0.0283879449008587	0.0735332608485332
jia_EO	6	137967214	G	A	0.085569719547634	0.0721595049798367
jia_EO	6	138011665	G	T	-0.108253173628849	0.0654096272953111
jia_EO	6	138147048	C	T	0.0173198665954805	0.0868390177484764
jia_EO	6	139438008	T	C	-0.00286558492574193	0.0638867870821024
jia_EO	6	139438117	T	G	-0.00286558492574193	0.0638867870821024
jia_EO	6	159465977	T	C	-0.0144627663588437	0.0632506105376848
jia_EO	6	159514778	T	C	0.0108447995956776	0.0651904759240109
jia_EO	6	167399512	A	G	-0.00213447086621066	0.0668612119981633
jia_EO	6	167437988	C	T	0.0048892422163406	0.0627357511713471
jia_EO	6	167537594	A	G	0.00627195699755419	0.0629180376553105
jia_EO	7	2795957	A	G	-0.125619853232928	0.0674971736841035
jia_EO	7	2869985	T	C	-0.109555622272117	0.0675295347495788
jia_EO	7	2873648	A	G	-0.110224017368375	0.067530967216795
jia_EO	7	11625652	C	T	0.0427620759871112	0.0634735423571494
jia_EO	7	12072864	C	T	-0.0329331146572045	0.0664549688791022
jia_EO	7	12074909	G	A	-0.0321217289390479	0.0664716266625114
jia_EO	7	26155514	A	G	-0.0459155887673165	0.0769079446124677
jia_EO	7	27247279	G	A	0.0334349487930816	0.080216313188987
jia_EO	7	28176305	G	A	-0.0751550478616924	0.0774860592427995
jia_EO	7	37436854	A	G	-0.044207203811937	0.101177008330446
jia_EO	7	42121553	A	G	0.0122551632150456	0.0629001902932471
jia_EO	7	50304461	C	T	-0.0173500781069728	0.0677566863256681
jia_EO	7	50469981	T	C	0.183471825607938	0.0736923701516209
jia_EO	7	50470604	T	G	0.183471825607938	0.0736923701516209
jia_EO	7	50477213	T	C	0.187812662431183	0.0738344254041404
jia_EO	7	73187517	T	C	-0.00716193599509871	0.073703736963948
jia_EO	7	73219508	A	G	-0.0227009406718038	0.0742441215595155
jia_EO	7	84674997	G	A	0.200393783719899	0.0721476134823338
jia_EO	7	92236164	T	C	0.117222237278504	0.0749330564142456
jia_EO	7	107453103	G	A	0.0782415840490406	0.0638490484437071
jia_EO	7	107480315	T	C	0.132764986312395	0.0631132643949078
jia_EO	7	116892846	T	C	0.0307524642044031	0.0630802129476737
jia_EO	7	128573967	G	A	0.0458439551838969	0.063655004291073
jia_EO	7	128594183	T	C	-0.155826218408782	0.0934391962102006
jia_EO	7	128617466	A	G	-0.152101300740241	0.0937113478064386
jia_EO	7	131852910	G	A	-0.00104325831380735	0.0633328992692314
jia_EO	7	132560155	C	T	-0.0582851144949493	0.0715851590459367
jia_EO	7	132616793	G	A	-0.0265272489574329	0.0723279810392682
jia_EO	7	139763994	G	A	0.0991391606502672	0.0716540939086132
jia_EO	7	147919196	C	A	-0.0642345412431533	0.0834568787135149
jia_EO	7	148423624	G	A	0.0287884759070872	0.0643741431753164
jia_EO	7	148430148	A	C	0.0266764369819996	0.0644162508313822
jia_EO	8	8724276	C	T	-0.0108087300122291	0.0646050223708628
jia_EO	8	9029413	A	G	0.010857121178235	0.0626258311972079
jia_EO	8	10981003	A	C	-0.0105018309589507	0.0631332762406399
jia_EO	8	11349186	G	A	-0.0714774965453436	0.0721477060498916
jia_EO	8	17882483	C	T	-0.0596550107784374	0.102312078826807
jia_EO	8	79394667	T	G	-0.0998314917121766	0.0694636314393865
jia_EO	8	81095395	C	T	0.0593747912229603	0.0633625898030174
jia_EO	8	81126925	A	C	0.0244411063869464	0.0658499312845033
jia_EO	8	81281007	G	A	0.0258651812133256	0.0649399208785846
jia_EO	8	81285759	T	C	0.0470929347846698	0.0647188909495701
jia_EO	8	81288634	A	G	0.0425257801978447	0.0656276322040312
jia_EO	8	96978748	G	A	0.11728136665346	0.0951943285387514
jia_EO	8	102457286	A	G	-0.00613620369227586	0.0700169295576027
jia_EO	8	120382592	G	A	-0.0782953745138777	0.0819470885715503
jia_EO	8	126540051	G	A	-0.000463108899795375	0.0644163015686248
jia_EO	8	128815029	T	C	0.100816020732339	0.0674813757331077
jia_EO	8	129016347	C	T	-0.0205334456096205	0.0816177889690191
jia_EO	8	129556356	T	G	0.0921547043657468	0.0960277759733729
jia_EO	8	133929917	C	T	0.0170549382878706	0.0635763641690763
jia_EO	8	134214204	C	T	-0.00976779821231638	0.0678156402760486
jia_EO	9	1532437	C	T	0.0577258723796208	0.0632664881315733
jia_EO	9	1533526	A	G	0.0618386931919899	0.0633142279374335
jia_EO	9	4287466	A	G	0.0345006455759743	0.0625787378097359
jia_EO	9	4293150	A	C	0.000839914297151926	0.0624790755230558
jia_EO	9	5000811	A	G	0.102932338841619	0.0735882517736539
jia_EO	9	5453172	A	G	0.154301578035545	0.070417703883654
jia_EO	9	5455732	T	G	-0.142253714907213	0.0704200714994676
jia_EO	9	6161686	C	T	0.101785134535407	0.0645518165308033
jia_EO	9	6163823	G	A	0.105171709341432	0.0645856845767699
jia_EO	9	23579481	A	G	0.097882030871502	0.0646770270067622
jia_EO	9	34710338	G	A	0.0085565038878794	0.0657667732534183
jia_EO	9	92321289	A	G	0.118324126885289	0.0742159111940727
jia_EO	9	93563536	A	G	-0.000942900654844098	0.0777104764791732
jia_EO	9	101835165	C	A	0.0748100066625633	0.076129515043853
jia_EO	9	117538334	C	T	0.0349212671482899	0.0701277700641544
jia_EO	9	117568766	A	G	-0.0266252456950482	0.0668604974027956
jia_EO	9	123690239	G	A	0.0450912192200843	0.0633877152488187
jia_EO	9	127090966	T	C	0.10047524129252	0.0650187378353651
jia_EO	9	139266496	C	T	0.0461924596537099	0.0632943295529261
jia_EO	9	139269338	C	T	0.0359350671271625	0.0633937767431582
jia_EO	9	139289825	A	G	0.0323627219109838	0.0634048394952158
jia_EO	10	6087295	G	T	-0.129006823294541	0.0723179112067183
jia_EO	10	6106266	T	C	-0.13937588328188	0.0635178065157876
jia_EO	10	6106552	T	C	-0.137311995129283	0.0635222936886606
jia_EO	10	6108439	G	A	-0.233459091495189	0.0642195540606833
jia_EO	10	6110875	C	A	-0.0801635397326677	0.0651011524440582
jia_EO	10	6402741	G	T	-0.0420214877360522	0.0823620248625884
jia_EO	10	8106502	C	T	0.0450692633300544	0.0645167327588806
jia_EO	10	8480044	A	G	0.0391545682189506	0.0678598295658803
jia_EO	10	8484113	C	T	0.0329202853349288	0.0678706314036879
jia_EO	10	9062856	T	G	0.120637878711446	0.0634282914608403
jia_EO	10	27177245	A	G	0.0373440960677827	0.0930008718940319
jia_EO	10	30802799	A	C	0.0582530480974995	0.0739315210805629
jia_EO	10	33426147	T	C	0.011065288104409	0.0654984735242334
jia_EO	10	35359619	A	G	0.0273606159011033	0.0663164187417993
jia_EO	10	59893930	C	T	0.0249608778444089	0.0675666735334457
jia_EO	10	63786554	T	C	0.0905549187238217	0.0787143737666181
jia_EO	10	63809527	G	A	0.0653871577246223	0.0637511721600816
jia_EO	10	64388365	A	G	-0.0356377384082591	0.0644118751097804
jia_EO	10	64396921	G	A	-0.0355086619404788	0.0644632800972879
jia_EO	10	75607168	T	C	-0.0105810126078455	0.0709276743505975
jia_EO	10	75693932	T	C	0.0108214251670982	0.0713717568325783
jia_EO	10	81037229	G	A	0.039258851578934	0.0625987817971964
jia_EO	10	82305627	T	C	0.125871057855001	0.0898749088521019
jia_EO	10	94481917	G	A	-0.0391798237672273	0.0649318710315676
jia_EO	10	101291593	T	C	-0.0558590002115625	0.063233979470373
jia_EO	10	112186148	C	T	-0.000374438122786444	0.0657116394557026
jia_EO	10	115481018	C	T	-0.00327225128526816	0.071321637838088
jia_EO	10	131562993	G	T	0.130422620827561	0.0937504990491719
jia_EO	11	606749	G	A	0.140317329980904	0.0765034683586881
jia_EO	11	619789	T	G	-0.106794617217068	0.0662897759771258
jia_EO	11	2234690	A	G	-0.0896762576178466	0.0792376149849612
jia_EO	11	35093070	A	G	0.0308736892023828	0.0632838763158972
jia_EO	11	35266944	G	A	-0.0850797336813769	0.0646682298826431
jia_EO	11	35289819	A	G	-0.0901752971898565	0.0641549305372539
jia_EO	11	35307148	T	C	-0.0863022646877973	0.0642007365684948
jia_EO	11	58310587	C	T	-0.0570543268669348	0.0733140958820109
jia_EO	11	60832282	T	C	0.100575498791185	0.0648385689200083
jia_EO	11	61552680	G	T	0.0516638271918187	0.0667115920142856
jia_EO	11	61557803	T	C	0.0443390314838698	0.066259073993155
jia_EO	11	61595564	C	T	0.0688932676727712	0.0830159281348198
jia_EO	11	61627881	T	C	0.0391072270291785	0.0692414528473425
jia_EO	11	64097233	A	G	0.022621505694889	0.0651356323371558
jia_EO	11	64129722	G	A	-0.0142272233786744	0.0644006176538093
jia_EO	11	76270683	A	G	0.00225196077072808	0.0659414291184277
jia_EO	11	89005253	A	C	0.028722908488906	0.0670771740996064
jia_EO	11	89209985	G	A	-0.176321553832957	0.0970254863055506
jia_EO	11	95311422	T	C	0.0625274950342675	0.0851670529267318
jia_EO	11	96025709	G	A	-0.0339410662158887	0.0677652255665478
jia_EO	11	114403674	G	A	0.00533690276409363	0.0671981297220667
jia_EO	11	114441123	T	C	0.00557836849016751	0.0672335269818847
jia_EO	11	118642085	A	C	0.0437794265080435	0.0797099863267641
jia_EO	11	118684610	G	A	0.0126870923559119	0.0784510902718626
jia_EO	11	118741842	C	T	-0.00441807020056522	0.0806491882463904
jia_EO	11	118743772	T	C	0.00384645847181964	0.0804708472905517
jia_EO	11	122522375	T	C	0.0827038355733047	0.0646677446900567
jia_EO	11	128385906	T	C	-0.214516014947412	0.0725092349934053
jia_EO	11	128502496	A	G	-0.0113162538824333	0.0670744591889558
jia_EO	11	128619775	G	A	0.0701285242875589	0.0632916688643163
jia_EO	11	128628935	C	T	0.0635020549042678	0.0644912926811175
jia_EO	12	9876091	G	A	0.0771514756571759	0.0628584517675539
jia_EO	12	27625557	A	G	-0.0505356047740151	0.122684532889438
jia_EO	12	40793993	C	T	-0.092474561729998	0.064425173575493
jia_EO	12	52429477	T	G	0.140590108502381	0.106173438453453
jia_EO	12	56401085	G	A	0.0236210806907033	0.0628620396468393
jia_EO	12	56412487	T	G	-0.0433829025493397	0.0656599985123285
jia_EO	12	57489828	C	T	-0.0347476810004419	0.0622335311335656
jia_EO	12	58068388	C	T	-0.143331469212986	0.0683028541764009
jia_EO	12	68500075	G	A	0.129573581773633	0.0649572408462818
jia_EO	12	69776299	A	G	0.271994476390365	0.0809588950707016
jia_EO	12	111410537	A	G	-0.0368469706908194	0.0632939297337673
jia_EO	12	112072424	A	G	-0.174946331955156	0.0637969001286552
jia_EO	12	112610714	G	A	-0.196141656105002	0.0637788820491191
jia_EO	12	112906415	A	G	0.173224867700155	0.0633718701482476
jia_EO	12	121278266	G	A	-0.036044246040401	0.0631350631160536
jia_EO	12	121400244	A	C	0.0206131882108586	0.0674170936608082
jia_EO	12	129271719	G	A	-0.130550400495545	0.10071532807172
jia_EO	13	27531267	T	C	0.00755578317845104	0.0825502882737644
jia_EO	13	27545396	A	G	0.0696810190299366	0.0788371460009193
jia_EO	13	40342557	G	A	0.240620989290882	0.0690729260432534
jia_EO	13	40350912	T	C	-0.242398757684191	0.0690577972871569
jia_EO	13	42989660	T	C	-0.145586013313507	0.063487815357577
jia_EO	13	42997324	G	A	-0.131273815473756	0.0755729540006042
jia_EO	13	44471317	C	T	0.0118046572995842	0.0822010947290914
jia_EO	13	84447034	A	C	-0.0426961937601184	0.071497915727497
jia_EO	13	84448852	T	C	-0.0430620657474821	0.0714915282496976
jia_EO	13	84456735	T	C	-0.0497808038807392	0.0714532727153436
jia_EO	14	22905065	T	C	0.128951064817907	0.0628615079317041
jia_EO	14	25102160	C	T	-0.064539524043332	0.0771886371735219
jia_EO	14	25103414	G	A	0.067797726430731	0.0773355956846104
jia_EO	14	69254191	C	T	0.118030888775103	0.0636480261632164
jia_EO	14	69285264	G	A	0.068179015713411	0.0635654404222311
jia_EO	14	75709566	T	C	-0.0018627969949306	0.0629349954318772
jia_EO	14	76005557	T	C	-0.00336443237236796	0.0721402072310002
jia_EO	14	76010981	T	C	-0.0265759459105197	0.0710208611328679
jia_EO	14	88419358	T	C	0.0959859573596164	0.117905015466528
jia_EO	14	88477882	A	C	-0.151689987016508	0.103187241382076
jia_EO	14	88497451	T	G	0.0890510707486522	0.119997098317476
jia_EO	14	103942991	A	G	-0.0053372267988062	0.0659253328589976
jia_EO	14	103950368	A	G	-0.00197738878895655	0.0659548833164866
jia_EO	15	38838264	T	C	-0.0861044637043839	0.0705307045342689
jia_EO	15	41466087	T	G	0.0045394413856713	0.0717783250316234
jia_EO	15	61069988	C	T	-0.0944844716007261	0.0909334382839254
jia_EO	15	63056538	C	A	0.0382196015566307	0.0740708842649886
jia_EO	15	67464013	A	G	-0.132935111253366	0.0686710593883436
jia_EO	15	69991417	G	A	0.0149376325098035	0.0701945901637054
jia_EO	15	70004775	C	T	-0.0846580661934325	0.0626490987706909
jia_EO	15	70048157	A	C	0.291372703378499	0.114384476566319
jia_EO	15	79234268	T	C	-0.01294597863602	0.0679940324205472
jia_EO	15	79239719	A	G	-0.00263277174615829	0.0689144431187798
jia_EO	15	80263217	C	T	-0.0269863066755563	0.0713541224821353
jia_EO	15	80263345	A	C	-0.0287036154334537	0.0711766636049338
jia_EO	15	81406415	T	C	0.0769971618747641	0.0660222186329255
jia_EO	16	1073552	A	G	-0.139863542698817	0.0813321916618418
jia_EO	16	3695354	G	A	0.131693808365931	0.0799874683565768
jia_EO	16	11169683	T	G	-0.0434006757947511	0.0650958194612148
jia_EO	16	11174652	G	A	-0.0375566112911355	0.0671773357786879
jia_EO	16	11187783	G	A	-0.0365266187040042	0.0670567924223839
jia_EO	16	11203730	A	G	-0.0649466803462025	0.0632745852238067
jia_EO	16	11241906	A	G	-0.053648328126816	0.0717093442669175
jia_EO	16	11749774	A	C	-0.130766928646964	0.0692259904597942
jia_EO	16	11794895	C	T	-0.0714122699875385	0.0631274124760478
jia_EO	16	11810382	T	C	-0.083623935637573	0.0639764128309529
jia_EO	16	23853860	G	A	-0.0891947837905836	0.0629999308519898
jia_EO	16	28304997	T	C	0.0854589590537267	0.0628390477575042
jia_EO	16	28333411	G	A	-0.218599580480989	0.0659352391652248
jia_EO	16	30495412	T	C	0.0810089428891972	0.0634685035505451
jia_EO	16	31343005	C	T	0.0567344118656502	0.0911394484466483
jia_EO	16	50725193	C	T	-0.00309687363060849	0.0638768415087997
jia_EO	16	50917845	G	A	0.175715754970557	0.0912046612252223
jia_EO	16	57368178	G	A	-0.00849158434183141	0.063920807528267
jia_EO	16	57386566	T	C	0.0601380788798705	0.0724315084073856
jia_EO	16	68573945	C	T	-0.077056556173094	0.0754505078163319
jia_EO	16	68603798	C	T	-0.0810531262135956	0.0756159476860034
jia_EO	16	68674788	G	A	-0.105920098348689	0.0743799350204697
jia_EO	16	72048332	T	C	-0.0110275419042209	0.0666227830898305
jia_EO	16	75247245	T	G	-0.0553673513330482	0.104909474944131
jia_EO	16	81889882	A	C	-0.0221941974611994	0.09176721098969
jia_EO	16	82883338	T	C	-0.102673995079424	0.0655640597119747
jia_EO	16	85977502	G	T	-0.0727871314553671	0.0748784350883879
jia_EO	17	25843643	G	A	0.0720746650789761	0.063550395294733
jia_EO	17	32579788	A	G	0.0325458617490657	0.0710953013053978
jia_EO	17	32587725	C	T	0.042699023902401	0.0710895966598192
jia_EO	17	38051348	A	G	-0.131647011451362	0.0639828958556372
jia_EO	17	38062196	G	A	-0.11724858928379	0.0637508712793561
jia_EO	17	38069949	C	T	0.121673994728546	0.0640617369390471
jia_EO	17	38757789	C	T	-0.0581856123719299	0.0658106698908677
jia_EO	17	38775150	C	T	-0.10533686568707	0.0661185867489995
jia_EO	17	40274873	A	C	-0.0963650704152321	0.0726898654621154
jia_EO	17	40289412	T	C	-0.136281666836286	0.0801568094937178
jia_EO	17	40290552	T	C	-0.0965752310297469	0.0727308624500735
jia_EO	17	40294025	T	C	-0.0965752310297469	0.0727308624500735
jia_EO	17	40499533	T	C	-0.00129830864297473	0.0659325647705494
jia_EO	17	40507980	A	C	-0.141770929403508	0.0644726437865313
jia_EO	17	47324353	T	C	-0.0236385147553855	0.076313135303994
jia_EO	17	54880993	T	C	0.0485243552998206	0.0668036898030918
jia_EO	17	54902055	A	G	0.0635086360001457	0.0665650607739818
jia_EO	17	57989860	G	A	-0.114876021568941	0.0627619336271003
jia_EO	17	58024275	A	G	-0.0773462987388686	0.0646733084411808
jia_EO	17	70641698	A	C	0.0828123073237528	0.0829447099077561
jia_EO	17	70641865	A	G	0.0489101234261355	0.0792678165801448
jia_EO	17	73369422	C	T	-0.122003616540099	0.0881984804040863
jia_EO	18	12809340	A	G	-0.170525708709666	0.0802455871263848
jia_EO	18	12847136	C	T	0.23194389507582	0.0810761426432444
jia_EO	18	46987640	C	T	0.0148714764622773	0.109457554993445
jia_EO	18	56213390	G	A	0.25706070401294	0.0873149393213508
jia_EO	18	56384192	T	G	0.0232104740882053	0.0754444986442206
jia_EO	18	56422868	A	G	-0.0120792770150335	0.0755474651192066
jia_EO	18	60028655	A	C	0.0265596216445163	0.0825785242579924
jia_EO	18	67524646	G	T	-0.10110481308025	0.0636481501045061
jia_EO	18	67530439	G	A	0.10842334333709	0.0630299721222006
jia_EO	18	67531642	T	C	0.11105540292232	0.0630291890337398
jia_EO	18	67535184	T	C	-0.119461033183932	0.0629909369060983
jia_EO	18	67538824	A	G	-0.119735178541811	0.0630025486120449
jia_EO	19	1124031	G	A	0.0560616016822665	0.0788857297832221
jia_EO	19	4830628	T	C	0.0913320736506587	0.0640296734571121
jia_EO	19	6668972	C	T	0.0312827425421451	0.0781512276316961
jia_EO	19	10441117	G	A	-0.161625382766422	0.0787606645619484
jia_EO	19	10577843	C	A	0.131322428383753	0.0843069178402548
jia_EO	19	10965270	C	T	-0.0551037067777722	0.0683201702480041
jia_EO	19	11002862	A	C	-0.0576072629924281	0.068266255661566
jia_EO	19	15539439	A	G	0.0243582900978242	0.0724540651932926
jia_EO	19	18304700	A	G	0.129474450814918	0.0710336269750772
jia_EO	19	33757062	T	C	0.189014779960126	0.0661256355653449
jia_EO	19	37412887	T	C	0.0441787293045341	0.0636650163059754
jia_EO	19	37483444	T	C	0.0304033681457677	0.0632604223546335
jia_EO	19	37487632	G	A	0.0304033681457677	0.0632604223546335
jia_EO	19	45146103	T	C	-0.00850241642372996	0.0710957121909423
jia_EO	19	46849806	G	T	0.119436910224757	0.0692981611425795
jia_EO	19	47208481	T	C	0.167176131552188	0.0896000019353162
jia_EO	19	47234885	G	A	0.127395015571193	0.0982488563477051
jia_EO	19	49211969	T	C	0.0225623598398542	0.0633379759857023
jia_EO	19	55380214	A	G	0.0618761830282757	0.0643691932734464
jia_EO	20	1612819	A	G	-0.0770472555523157	0.0670681983326461
jia_EO	20	6085006	T	C	0.0163377694462476	0.0712275389231725
jia_EO	20	14650357	G	A	0.09372483230695	0.0742910502602336
jia_EO	20	14658870	G	T	0.0907946275171326	0.0742404770501481
jia_EO	20	14677788	C	T	0.0698632054659323	0.074229966429303
jia_EO	20	19682909	T	C	-0.101565036410761	0.0670067066986637
jia_EO	20	23078996	C	T	-0.0595325443046426	0.105543702770706
jia_EO	20	23086504	T	C	-0.0480955857037446	0.105503683090523
jia_EO	20	43086648	G	A	-0.045778332291629	0.0653100595978652
jia_EO	20	43123028	G	A	0.0397052826775354	0.0629741316371262
jia_EO	20	44634550	T	C	-0.00315901351477169	0.0656250033861691
jia_EO	20	49196930	A	G	0.0165538439341664	0.0648270823672099
jia_EO	20	52791518	C	T	-0.0825637278200789	0.0646717411708726
jia_EO	20	57824309	A	G	-0.0761971316996567	0.063585233561423
jia_EO	20	57829301	T	C	-0.0736712971065209	0.0635600061298019
jia_EO	21	15923039	A	G	0.0077984411877338	0.062648813646619
jia_EO	21	16833222	G	A	0.0782052792105474	0.063800682558449
jia_EO	21	34768097	A	G	-0.074009243492193	0.0634868943133321
jia_EO	21	34787312	A	G	-0.040962111426359	0.0899598892478188
jia_EO	21	35911599	G	A	-0.173438658370347	0.0902227841346772
jia_EO	21	40465534	G	A	0.0961153045249474	0.072297840352818
jia_EO	21	43841328	C	A	0.0351939034782565	0.064102881827029
jia_EO	21	43848521	G	A	-0.0666014525536553	0.0736256258296043
jia_EO	22	21939675	G	T	0.0574113765347647	0.0827006772284853
jia_EO	22	21964761	G	A	0.0527311292825814	0.0827248513350195
jia_EO	22	21982892	C	T	0.0301737086907167	0.0833512122895549
jia_EO	22	30494371	G	A	-0.0029122186381393	0.0634644853974257
jia_EO	22	35733654	G	A	0.00387827795773191	0.0647012358057551
jia_EO	22	37268555	A	G	0.0663726779261708	0.0792644173450939
jia_EO	22	37553725	A	C	-0.0988782357556048	0.0668530684864924
jia_EO	22	37581485	C	A	-0.0315294276032528	0.0636676295727135
jia_EO	22	39659773	C	T	0.0606642495278471	0.086254767739111
jia_EO	22	39714704	C	T	0.0116387357372476	0.0746846307416786
jia_EO	22	39739628	C	T	-0.0244853972448912	0.0630649531600383
jia_EO	22	41799106	C	A	-0.0325291145168584	0.0767809004881878
jia_EO	22	41841034	G	A	-0.0294052183088307	0.0790979658512381
jia_EO	22	41961831	T	C	-0.0150961367394997	0.080292853315594
jia_EO	22	43558926	A	G	-0.0517587622756347	0.0679637944961145
jia_ERA	1	2513216	C	T	-0.065396240179448	0.0887637223036505
jia_ERA	1	2526746	A	G	-0.11006686657264	0.0916364347473151
jia_ERA	1	2709164	C	A	-0.120746324122216	0.0927959737689813
jia_ERA	1	4698559	C	T	-0.0367808293608892	0.120469622825744
jia_ERA	1	8180210	G	A	-0.0201726941040117	0.113587552595885
jia_ERA	1	8469789	C	T	-0.00410826785113807	0.102920425459433
jia_ERA	1	17674537	C	A	0.00747255560867517	0.0933564319007528
jia_ERA	1	20087406	A	G	0.116624778807191	0.0957341380364164
jia_ERA	1	20171860	G	A	-0.0392416488137878	0.0893007260493826
jia_ERA	1	22702231	T	C	0.0907858403621676	0.12029623364514
jia_ERA	1	25305607	G	A	-0.114629657995892	0.0933789822328212
jia_ERA	1	39991588	G	T	-0.0349485552141073	0.0925570507191482
jia_ERA	1	67681669	T	G	0.0517949181709462	0.0895087342035553
jia_ERA	1	67705958	G	A	0.240065013515093	0.1955285382318
jia_ERA	1	67811356	C	T	-0.198616620615199	0.123098205258668
jia_ERA	1	70995562	G	A	0.12662368286111	0.0924499174360367
jia_ERA	1	93148377	C	T	-0.057394863483491	0.10018058489806
jia_ERA	1	93210876	T	C	-0.0583146516619246	0.100241920456472
jia_ERA	1	101322866	A	G	0.0643124589506094	0.0990262619089987
jia_ERA	1	101407519	A	G	0.0983794107037737	0.0991056048938619
jia_ERA	1	104893852	T	C	-0.010462560521749	0.12594879516918
jia_ERA	1	114377568	A	G	-0.226239510331727	0.162078952749902
jia_ERA	1	117263790	T	C	-0.032517679103356	0.0915153523684037
jia_ERA	1	117263868	G	A	-0.104379223286285	0.102709575052469
jia_ERA	1	151792814	G	A	0.134545833253374	0.114906958663553
jia_ERA	1	151793174	G	T	-0.0755131652575464	0.103748183012975
jia_ERA	1	154364140	G	A	-0.0777739953306542	0.142494619598939
jia_ERA	1	155162067	C	T	0.126982408333189	0.0884663233797524
jia_ERA	1	155433942	T	C	0.0171063129335246	0.0945492243177875
jia_ERA	1	157668390	T	C	0.107010305703691	0.0892553348242725
jia_ERA	1	158668378	C	A	-0.0383016973833801	0.0914708870376502
jia_ERA	1	158687224	G	A	-0.0467824764780835	0.0906617764058878
jia_ERA	1	158694208	G	A	-0.0577131947566436	0.0905698285252161
jia_ERA	1	159616629	A	G	-0.036808696093221	0.10214413573484
jia_ERA	1	160402539	T	C	-0.0119110698399888	0.108301238874673
jia_ERA	1	160835583	C	T	-0.0925200704562754	0.10896649988339
jia_ERA	1	161472158	A	G	0.0870219042233437	0.0939668007476663
jia_ERA	1	161479745	A	G	0.145698759120422	0.0885851630106201
jia_ERA	1	167411384	A	G	0.0326161889285969	0.0908571937087406
jia_ERA	1	167420425	T	G	-0.062742356634081	0.0892878420911052
jia_ERA	1	172675525	T	C	-0.133681934360042	0.111593787369303
jia_ERA	1	172862234	A	G	-0.0314492434225753	0.103279591735298
jia_ERA	1	173226195	T	G	-0.0775211474176954	0.096592486908772
jia_ERA	1	183329261	C	T	-0.0515413430784609	0.137631982038536
jia_ERA	1	185344764	A	G	0.036407969008881	0.0932544142527632
jia_ERA	1	192536813	C	A	0.0753903767954824	0.112394990219716
jia_ERA	1	192541021	G	A	0.0755410330257934	0.112393816639293
jia_ERA	1	197611682	C	A	-0.100635393026543	0.104770344985877
jia_ERA	1	197631141	G	A	-0.0986227841265436	0.104816959751543
jia_ERA	1	197689967	T	C	-0.110882778923072	0.0927426258075288
jia_ERA	1	197743506	G	A	-0.0962988805554067	0.105670368536958
jia_ERA	1	198656407	A	G	0.147369849316594	0.0999115426962446
jia_ERA	1	200092352	A	G	0.249658327053921	0.125204955382315
jia_ERA	1	200093351	C	T	0.24217755406484	0.125833703363294
jia_ERA	1	200097743	A	G	0.239479487306232	0.125876824210901
jia_ERA	1	201009556	A	G	0.137311262339083	0.0951120042483315
jia_ERA	1	201020727	A	G	-0.157693427195882	0.0958133490643281
jia_ERA	1	206994725	C	T	-0.019480269421146	0.124346315521177
jia_ERA	1	209968684	C	A	-0.143563149568719	0.0908220837664188
jia_ERA	1	212919407	G	A	0.0590618786928487	0.168029128044319
jia_ERA	2	8442248	G	A	-0.0983983818172863	0.0953991208176398
jia_ERA	2	8443803	G	A	-0.0980997984505548	0.0953811686420074
jia_ERA	2	12640741	G	A	-0.0989134886118092	0.089736473134559
jia_ERA	2	12643443	C	T	-0.100376290396355	0.089720397634316
jia_ERA	2	25150116	C	A	-0.0729860531425939	0.0884884457451881
jia_ERA	2	25150296	A	G	-0.0729860531425939	0.0884884457451881
jia_ERA	2	25286435	C	T	0.120065270388672	0.0885219607985947
jia_ERA	2	27730940	T	C	0.140016195173163	0.0894526941366213
jia_ERA	2	28623159	G	A	0.122108410654457	0.0893515533768763
jia_ERA	2	30445322	A	G	-0.0922953115306023	0.0939450505244558
jia_ERA	2	30448344	G	T	-0.0919970876367753	0.0936350093519929
jia_ERA	2	43812317	G	A	0.195760205403907	0.137858662397056
jia_ERA	2	43819139	A	G	0.179287033969709	0.13685787684169
jia_ERA	2	43831150	G	A	0.173337605957781	0.136726400693726
jia_ERA	2	55821846	A	G	-0.0272801754932051	0.197417787734462
jia_ERA	2	55887749	T	G	-0.0848963490379098	0.190929172542713
jia_ERA	2	61167216	T	C	-0.0615256990669732	0.122283209076946
jia_ERA	2	61186829	A	G	-0.0301814347840252	0.0905631223054666
jia_ERA	2	65606653	T	C	-0.138081715187666	0.089833336337905
jia_ERA	2	65608363	A	G	-0.107341107137567	0.106369262774207
jia_ERA	2	65608909	C	T	-0.139454179188373	0.089824395192518
jia_ERA	2	65633884	A	G	-0.0548109016603493	0.0988708596865636
jia_ERA	2	68647095	C	T	0.0710591842680492	0.0880092668759833
jia_ERA	2	100746395	G	A	0.00939691508296612	0.092047071931464
jia_ERA	2	100765077	G	A	0.0365102157249657	0.0930514612122353
jia_ERA	2	100832155	G	A	-0.115228107254494	0.0893316771315163
jia_ERA	2	102926981	G	A	0.166583380382617	0.0881299323895979
jia_ERA	2	102954653	C	T	0.116488318634538	0.133380249146404
jia_ERA	2	102957716	C	T	0.112678729214603	0.0934424045090628
jia_ERA	2	102986222	G	A	-0.0431853861139315	0.0904347882962887
jia_ERA	2	103070568	T	C	0.0423997350587786	0.104473365000179
jia_ERA	2	111913056	T	C	-0.216068200890168	0.134491281621046
jia_ERA	2	111988016	G	A	0.000485565939966632	0.0981146624269221
jia_ERA	2	112466265	T	G	-0.0655930608775434	0.0883766797300363
jia_ERA	2	112473872	C	T	-0.0366559451052653	0.0884478179437202
jia_ERA	2	145504693	T	G	-0.084365685489288	0.150535694831458
jia_ERA	2	163110536	A	G	-0.179537469648721	0.093430132910121
jia_ERA	2	163124051	C	T	-0.187689056839584	0.0933352382251875
jia_ERA	2	181996045	A	G	-0.134732539531726	0.0902033039019967
jia_ERA	2	182308352	A	G	0.121582845895455	0.0892015968315285
jia_ERA	2	187502846	T	C	0.217263477448015	0.15461271748629
jia_ERA	2	191535576	T	C	-0.223328320644387	0.118459254127627
jia_ERA	2	191538562	C	A	-0.207630308095353	0.120513596973805
jia_ERA	2	191553931	A	G	-0.154353536870623	0.0893446321405169
jia_ERA	2	191935804	C	T	-0.0161417856504493	0.113340027337284
jia_ERA	2	191964633	T	G	0.064202233913141	0.105629798921271
jia_ERA	2	198894139	T	C	0.042184569875641	0.0894437910518613
jia_ERA	2	199812578	A	C	-0.079072250742728	0.0951556077664741
jia_ERA	2	199827472	T	C	0.0423806954648907	0.0943729526311026
jia_ERA	2	199887785	G	A	-0.0668831846452043	0.0954691273685403
jia_ERA	2	204708646	C	T	-0.0796437499837366	0.0903827564706334
jia_ERA	2	213920917	G	A	-0.0726868959718808	0.165164135615584
jia_ERA	2	218988774	A	G	0.0130517054449234	0.0888257366642954
jia_ERA	2	218991005	G	A	0.0130517054449234	0.0888257366642954
jia_ERA	2	224669429	T	G	0.0835470701710669	0.0920505345907202
jia_ERA	2	224695232	A	G	0.0172673110922213	0.0888415603781921
jia_ERA	2	228651032	G	A	0.218228195681814	0.196805397920063
jia_ERA	2	231106724	C	T	0.0135914687468141	0.116899303420647
jia_ERA	2	231114131	G	A	-0.0254751600546984	0.112734074689424
jia_ERA	2	234182240	C	T	-0.140209901682328	0.0904372730020005
jia_ERA	2	234183368	A	G	-0.146900135668907	0.0904698229870194
jia_ERA	2	234184417	G	A	-0.152293258596405	0.0905006611496313
jia_ERA	2	241583676	A	G	0.0198907378691733	0.108465556682017
jia_ERA	3	16955259	G	A	-0.0922151105507904	0.0917071959752244
jia_ERA	3	17074871	A	G	0.0634964303582919	0.10164723371544
jia_ERA	3	23390221	G	A	0.108613978164331	0.0895700609432831
jia_ERA	3	23447659	A	C	-0.111966555765724	0.0896683893984354
jia_ERA	3	25377223	G	A	-0.00385249904163957	0.104531400596403
jia_ERA	3	25383666	G	A	-0.0704256422270355	0.103346020802839
jia_ERA	3	27764623	A	G	-0.0978638286992753	0.0891324097792999
jia_ERA	3	27788780	C	T	-0.146254711179637	0.0919098993337081
jia_ERA	3	27797810	G	A	-0.0925218977426493	0.0927223448933304
jia_ERA	3	28071444	A	C	-0.102382069463992	0.0890076149421992
jia_ERA	3	29378090	A	C	-0.0803003516508068	0.0897826162453631
jia_ERA	3	30650064	A	G	-0.0519819639044336	0.111294107733023
jia_ERA	3	46235201	C	T	0.0122873694160949	0.16478963753096
jia_ERA	3	49597737	T	C	-0.0665673721531981	0.0944219484417754
jia_ERA	3	49721532	G	A	-0.0858382390347393	0.0956736399052804
jia_ERA	3	53118739	C	T	0.203117165186824	0.0883086042192774
jia_ERA	3	53119703	G	A	0.202915829903331	0.0883178538696088
jia_ERA	3	53126143	G	A	0.204287604478048	0.0883317711269961
jia_ERA	3	58332068	A	G	0.0101544899069638	0.0918501706673245
jia_ERA	3	58405947	A	G	-0.0162843670811926	0.0918877464909541
jia_ERA	3	71523110	C	T	-0.0116234368677747	0.0917527356099714
jia_ERA	3	71545170	C	A	-0.0906562312564432	0.0896330708945676
jia_ERA	3	95548755	A	G	-0.0259125792447166	0.130260450800705
jia_ERA	3	101748638	A	G	0.110205517661308	0.0949405917071581
jia_ERA	3	101755738	C	A	0.0838225122240356	0.100807803232109
jia_ERA	3	101756221	C	T	0.0838225122240356	0.100807803232109
jia_ERA	3	108464197	C	T	0.124841430375318	0.115059206371292
jia_ERA	3	108567680	G	T	-0.123356125617909	0.0890391089496254
jia_ERA	3	108570072	G	A	0.0654393824192814	0.0887496840066716
jia_ERA	3	119118796	T	G	-0.100544013191207	0.0896051079918759
jia_ERA	3	119122820	T	C	-0.0863199997820335	0.111981696933715
jia_ERA	3	119205050	T	C	-0.0782948952394566	0.112366728064935
jia_ERA	3	119288848	C	A	-0.188059802717865	0.136260557125739
jia_ERA	3	141102833	G	A	0.158392746815419	0.0906005500110659
jia_ERA	3	141140968	C	T	0.159903574139277	0.0904388393576175
jia_ERA	3	146601295	G	T	0.0146188938656208	0.11111856385412
jia_ERA	3	159502420	T	C	-0.0418618261348927	0.0932281917664462
jia_ERA	3	159505603	G	T	-0.0370449011750206	0.0930902734121869
jia_ERA	3	159582382	A	G	-0.0226217768883257	0.0932854222256946
jia_ERA	3	159696998	C	T	0.145503310278164	0.0885098303688628
jia_ERA	3	159728878	T	G	-0.0327127109168779	0.0898472518561278
jia_ERA	3	169492101	C	T	0.188276824376965	0.107057061302603
jia_ERA	3	187735916	A	G	-0.2571103960279	0.120945397808386
jia_ERA	3	187753995	A	G	-0.034195318340252	0.0890831035694878
jia_ERA	3	188087628	C	T	-0.21653062558083	0.0894312597570351
jia_ERA	3	188124354	C	A	0.130459763418786	0.0918475431601331
jia_ERA	3	188491558	A	G	-0.0901808215220489	0.0958618424005961
jia_ERA	3	196351215	C	T	0.10092678649185	0.0896557239601611
jia_ERA	4	10709366	T	C	-0.0126399024658736	0.08954359660102
jia_ERA	4	26085511	G	A	-0.077773360023154	0.096537294337938
jia_ERA	4	38132999	A	G	0.00651631807936201	0.0945731224785329
jia_ERA	4	38582859	T	C	-0.0546375376686349	0.0953653445042918
jia_ERA	4	48260644	A	G	0.0359144738399077	0.0889188183532619
jia_ERA	4	48354057	C	T	-0.0076535405499314	0.0918231553208015
jia_ERA	4	72531761	A	G	0.25214920201633	0.162939083383371
jia_ERA	4	74856535	C	T	0.101686739777976	0.132478611620352
jia_ERA	4	80927001	C	T	-0.0527113192226767	0.0889996955392947
jia_ERA	4	80933308	G	A	-0.0529450458995651	0.0890204402525317
jia_ERA	4	91884244	A	G	-0.0504940682733673	0.0997724794588518
jia_ERA	4	103434253	T	C	-0.0955763257330812	0.0910209171665898
jia_ERA	4	123115502	A	G	-0.13633243923151	0.113061164549239
jia_ERA	4	123218313	A	G	-0.13060217022686	0.112792667876583
jia_ERA	4	123538912	C	T	-0.0310713569808976	0.0959455113149279
jia_ERA	4	123548068	A	G	-0.0311923457092199	0.0959037946216327
jia_ERA	4	166574267	A	G	0.237568914687034	0.114660597173816
jia_ERA	5	560923	A	G	0.0254980628790371	0.105930254291482
jia_ERA	5	583442	G	A	0.0200803777052516	0.105723591660107
jia_ERA	5	601485	C	T	0.0217134915001924	0.110718253716797
jia_ERA	5	628294	G	A	0.0209021435687274	0.110707933305655
jia_ERA	5	5373748	T	C	0.0230615322280449	0.147057907206506
jia_ERA	5	10743929	T	C	0.192594665868219	0.0938266333557952
jia_ERA	5	14727882	C	A	-5.21447226900298e-05	0.108427841372976
jia_ERA	5	16504763	T	C	-0.028841271352858	0.181245391183259
jia_ERA	5	33261251	A	C	-0.0964991813778221	0.152771583757162
jia_ERA	5	33305739	T	C	-0.0707385421426162	0.151572662402904
jia_ERA	5	35881376	G	T	0.132172777852075	0.102456719372752
jia_ERA	5	35943042	A	C	0.0624848187857517	0.100509568621944
jia_ERA	5	35952140	C	T	0.033240504397034	0.0997452648644034
jia_ERA	5	38867732	C	T	-0.117478851958389	0.0883537827864871
jia_ERA	5	40258578	C	T	-0.0452612097340252	0.179415369294449
jia_ERA	5	40431183	A	C	-0.102585127424502	0.0925029017671212
jia_ERA	5	40431664	A	G	-0.102585127424502	0.0925029017671212
jia_ERA	5	55567087	G	A	0.0208896429823742	0.134477763488398
jia_ERA	5	96231000	G	T	0.0306199123080105	0.0888537144251247
jia_ERA	5	96245343	C	T	0.0299647456635949	0.0888796687460588
jia_ERA	5	98451450	A	G	-0.0785775322413238	0.0903325071733398
jia_ERA	5	102615707	G	T	0.00102907697804892	0.0918854270955729
jia_ERA	5	110452845	G	A	0.024279517045721	0.0898555885050381
jia_ERA	5	110567598	C	T	-0.0451988852202464	0.0883085744883176
jia_ERA	5	131676320	C	T	-0.0873536873560009	0.0894261955418344
jia_ERA	5	131770805	C	T	-0.103625253056141	0.0893819359917504
jia_ERA	5	131784393	G	T	-0.0812102443827103	0.0895904684209266
jia_ERA	5	131796922	G	A	0.0788441950098652	0.0936501203721854
jia_ERA	5	131819921	C	A	0.117090096769832	0.090326943359449
jia_ERA	5	131969874	T	C	-0.0714270712381806	0.109962411531214
jia_ERA	5	131977127	C	T	-0.0715204379976902	0.110468991488806
jia_ERA	5	133422816	A	G	-0.00465843637573106	0.136023623332409
jia_ERA	5	134441457	A	G	-0.136021244718756	0.0890089431048897
jia_ERA	5	134443606	G	A	-0.144268503044912	0.0890370978766678
jia_ERA	5	141479065	A	C	-0.223066992654978	0.114466641245027
jia_ERA	5	141523000	C	T	-0.114964254479601	0.0935463637346814
jia_ERA	5	149196329	G	A	-0.0169232993849275	0.109672540501279
jia_ERA	5	149196682	T	G	-0.0477873591081038	0.097718315253255
jia_ERA	5	149602824	C	T	0.0485076307698499	0.0884660120566555
jia_ERA	5	149611793	G	A	0.0354672615499905	0.0898220945935312
jia_ERA	5	150270420	A	G	-0.181108576906588	0.153837058092453
jia_ERA	5	150458146	C	T	-0.0934636741729754	0.102820636667985
jia_ERA	5	153582737	A	G	-0.0475426019400083	0.123570155108615
jia_ERA	5	156612088	T	C	-0.114997098210723	0.122720490059192
jia_ERA	5	158759900	A	G	0.0186956592585569	0.0899179178361592
jia_ERA	5	158787385	G	A	-0.0315432003422183	0.0946150251890986
jia_ERA	5	158839217	C	T	-0.00162395008283264	0.0930480603761898
jia_ERA	5	159879978	T	C	-0.126061416550954	0.0885604104767228
jia_ERA	5	159886620	A	G	0.0780492334564808	0.0882187058738929
jia_ERA	5	168235180	C	A	-0.130597032856247	0.090626491726825
jia_ERA	5	176720766	A	G	-0.0944925750458792	0.090642479496085
jia_ERA	6	2906147	G	A	0.0988955450503077	0.149799461703878
jia_ERA	6	90814199	C	T	0.167313856378717	0.0938819969751612
jia_ERA	6	90946479	T	C	0.130713551098784	0.0945243937571388
jia_ERA	6	90957463	C	T	0.134367850907154	0.0895579430682205
jia_ERA	6	90996769	A	G	0.114109215109021	0.0903422550731999
jia_ERA	6	106511888	G	A	0.00254124891233097	0.102275108316928
jia_ERA	6	106588806	A	C	0.0163961870379307	0.0902788826445291
jia_ERA	6	111655530	G	A	-0.160578123004013	0.152020510098854
jia_ERA	6	117080851	C	T	0.0498296978072671	0.0895576255073996
jia_ERA	6	126835655	C	T	0.0432603887229357	0.0893343993521535
jia_ERA	6	127471533	C	T	0.0382542830511532	0.0883444723456755
jia_ERA	6	128245765	G	T	-0.180870344926059	0.122799154824479
jia_ERA	6	135739355	C	A	0.161848068681689	0.0941938749404989
jia_ERA	6	137452908	A	G	-0.0568672462134494	0.101832911051845
jia_ERA	6	137967214	G	A	0.0624063409209033	0.101079364201492
jia_ERA	6	138011665	G	T	-0.0616904988813098	0.0915959967548039
jia_ERA	6	138147048	C	T	-0.153487875095752	0.130494456472908
jia_ERA	6	139438008	T	C	0.00999347226449042	0.0899501201200233
jia_ERA	6	139438117	T	G	0.00999347226449042	0.0899501201200233
jia_ERA	6	159465977	T	C	-0.0344050162161396	0.0892495896281717
jia_ERA	6	159514778	T	C	0.0046419410820141	0.0916569355864345
jia_ERA	6	167399512	A	G	-0.257410710729563	0.0910572945974364
jia_ERA	6	167437988	C	T	0.294395306065677	0.0902099403460239
jia_ERA	6	167537594	A	G	-0.185367126356604	0.0888070888158754
jia_ERA	7	2795957	A	G	-0.0690180509864361	0.0960683969309777
jia_ERA	7	2869985	T	C	-0.0794901241920881	0.0956638723876505
jia_ERA	7	2873648	A	G	-0.0802032657298639	0.0956622962102296
jia_ERA	7	11625652	C	T	-0.0169713745970498	0.0893422967266126
jia_ERA	7	12072864	C	T	0.0518504609148467	0.0925401336914348
jia_ERA	7	12074909	G	A	0.0527455851450064	0.0925665451786554
jia_ERA	7	26155514	A	G	0.0722395404066686	0.112419726198989
jia_ERA	7	27247279	G	A	-0.0103246991839085	0.114623058639859
jia_ERA	7	28176305	G	A	-0.120942120167554	0.107695905360463
jia_ERA	7	37436854	A	G	0.292240799695618	0.162156853827899
jia_ERA	7	42121553	A	G	0.0206466502630844	0.0889073983924823
jia_ERA	7	50304461	C	T	0.13395851219445	0.0932959171073045
jia_ERA	7	50469981	T	C	0.0928972134987218	0.102178731722347
jia_ERA	7	50470604	T	G	0.0928972134987218	0.102178731722347
jia_ERA	7	50477213	T	C	0.0920944321975855	0.1022281775376
jia_ERA	7	73187517	T	C	-0.025006932383264	0.10372214836366
jia_ERA	7	73219508	A	G	0.0313810122085068	0.103577181494091
jia_ERA	7	84674997	G	A	-0.0190522610782	0.0971904784071432
jia_ERA	7	92236164	T	C	-0.105760305139378	0.112243865549568
jia_ERA	7	107453103	G	A	-0.160632802861663	0.0887432621468653
jia_ERA	7	107480315	T	C	-0.0391803010002868	0.0900109771406933
jia_ERA	7	116892846	T	C	-0.15128367701318	0.0889114008033991
jia_ERA	7	128573967	G	A	-0.183668573067315	0.0891896760994168
jia_ERA	7	128594183	T	C	-0.000154851670288099	0.139317438033816
jia_ERA	7	128617466	A	G	-0.00476273433946136	0.139317840379122
jia_ERA	7	131852910	G	A	-0.0804851525803739	0.0897293009842887
jia_ERA	7	132560155	C	T	-0.0477170303492412	0.100929782005891
jia_ERA	7	132616793	G	A	-0.039921981773248	0.10146178256927
jia_ERA	7	139763994	G	A	0.0418102172233661	0.0999895185756002
jia_ERA	7	147919196	C	A	-0.0924843104580391	0.116910246113721
jia_ERA	7	148423624	G	A	-0.018805382027517	0.0904083830991177
jia_ERA	7	148430148	A	C	0.003198717617794	0.0907104385145456
jia_ERA	8	8724276	C	T	0.0534292643070067	0.0915952502537103
jia_ERA	8	9029413	A	G	0.0125471339739684	0.0884503015003516
jia_ERA	8	10981003	A	C	-0.0916325393167416	0.0888440753024117
jia_ERA	8	11349186	G	A	0.124002258969926	0.106414800548468
jia_ERA	8	17882483	C	T	0.164950070009647	0.157742846563741
jia_ERA	8	79394667	T	G	-0.207300291635865	0.0961340590990748
jia_ERA	8	81095395	C	T	0.101751184033286	0.0894252220937993
jia_ERA	8	81126925	A	C	0.124751966356589	0.0942663872818102
jia_ERA	8	81281007	G	A	-0.10921602329697	0.0930544450169811
jia_ERA	8	81285759	T	C	-0.14030962209624	0.0934494184182911
jia_ERA	8	81288634	A	G	-0.145023549151732	0.0951150995960025
jia_ERA	8	96978748	G	A	0.113116194173629	0.134228281622188
jia_ERA	8	102457286	A	G	0.0266107480713613	0.0979277526106602
jia_ERA	8	120382592	G	A	0.0631348789179662	0.111096243029911
jia_ERA	8	126540051	G	A	-0.0269328709549022	0.091114118529678
jia_ERA	8	128815029	T	C	0.0858234304181481	0.0956471787720287
jia_ERA	8	129016347	C	T	-0.0555400023333681	0.113877758605489
jia_ERA	8	129556356	T	G	-0.0313409831665169	0.129896867290982
jia_ERA	8	133929917	C	T	0.197896824246322	0.0895330083509679
jia_ERA	8	134214204	C	T	0.138726651204393	0.0988032158176996
jia_ERA	9	1532437	C	T	0.0455540828787959	0.0893785370596746
jia_ERA	9	1533526	A	G	0.0568456189352487	0.089406635836213
jia_ERA	9	4287466	A	G	0.105792627511314	0.0885834164883573
jia_ERA	9	4293150	A	C	-0.0848378437120878	0.0883852319987469
jia_ERA	9	5000811	A	G	0.0625982181382131	0.102728091662365
jia_ERA	9	5453172	A	G	-0.266308450526914	0.109827207888023
jia_ERA	9	5455732	T	G	0.28372301730955	0.109924205925653
jia_ERA	9	6161686	C	T	0.102062766720828	0.0912511448892048
jia_ERA	9	6163823	G	A	0.109511036909828	0.0913245756770398
jia_ERA	9	23579481	A	G	0.00806784414743022	0.0905141992828041
jia_ERA	9	34710338	G	A	-0.00507869957683137	0.092730394722499
jia_ERA	9	92321289	A	G	0.075292580900232	0.103480843070972
jia_ERA	9	93563536	A	G	0.0401602336212476	0.110792911268625
jia_ERA	9	101835165	C	A	0.132778623035308	0.109497278513912
jia_ERA	9	117538334	C	T	-0.114414143844891	0.102385790020196
jia_ERA	9	117568766	A	G	-0.246191403981903	0.0984418527549746
jia_ERA	9	123690239	G	A	-0.0277043413253027	0.0901957684761569
jia_ERA	9	127090966	T	C	-0.0959578186483404	0.0947140475951084
jia_ERA	9	139266496	C	T	-0.0803602651293985	0.0882900986341972
jia_ERA	9	139269338	C	T	-0.124765013098934	0.0882748040130444
jia_ERA	9	139289825	A	G	-0.109656116548032	0.0884041997291235
jia_ERA	10	6087295	G	T	0.000938751747593078	0.105264819055111
jia_ERA	10	6106266	T	C	-0.0120059104727463	0.0904084806587522
jia_ERA	10	6106552	T	C	-0.00996870497660884	0.0904163667927165
jia_ERA	10	6108439	G	A	0.0274504604078554	0.0935742505581812
jia_ERA	10	6110875	C	A	-0.0818369450233717	0.0917780423938368
jia_ERA	10	6402741	G	T	0.0667407250751101	0.112728350770632
jia_ERA	10	8106502	C	T	-0.174365566874189	0.0938371019270062
jia_ERA	10	8480044	A	G	0.062281997694567	0.0960494275280914
jia_ERA	10	8484113	C	T	0.0293836584192553	0.095583982267012
jia_ERA	10	9062856	T	G	-0.0696282742262939	0.0903555881373491
jia_ERA	10	27177245	A	G	-0.14936721081588	0.123470643127673
jia_ERA	10	30802799	A	C	0.0491263427512216	0.104300484460897
jia_ERA	10	33426147	T	C	-0.00297785271996854	0.092221097672557
jia_ERA	10	35359619	A	G	0.0022836902033297	0.0932096064886503
jia_ERA	10	59893930	C	T	-0.000317814068098365	0.0948086352336971
jia_ERA	10	63786554	T	C	0.0251635033500455	0.108959401005364
jia_ERA	10	63809527	G	A	0.170418109951971	0.0908546649731691
jia_ERA	10	64388365	A	G	0.033409570908542	0.0915473872568869
jia_ERA	10	64396921	G	A	0.0255395308594586	0.0915110549600452
jia_ERA	10	75607168	T	C	0.00669714542765818	0.100423012100047
jia_ERA	10	75693932	T	C	0.00977972623058496	0.100816845206037
jia_ERA	10	81037229	G	A	-0.0537011200307149	0.0884316335323523
jia_ERA	10	82305627	T	C	0.0523953043742226	0.123897465313378
jia_ERA	10	94481917	G	A	-0.0862516326371636	0.0912483794359379
jia_ERA	10	101291593	T	C	-0.00906183907631874	0.0893381805388236
jia_ERA	10	112186148	C	T	0.0738312192185957	0.0940570991878787
jia_ERA	10	115481018	C	T	0.112821995669165	0.103587296205616
jia_ERA	10	131562993	G	T	0.215618734212741	0.136906765958255
jia_ERA	11	606749	G	A	-0.00757325841355786	0.103787381021602
jia_ERA	11	619789	T	G	0.0858591595951892	0.090938514365863
jia_ERA	11	2234690	A	G	0.0265008002446578	0.115580460598796
jia_ERA	11	35093070	A	G	-0.063637923902389	0.0896073335138796
jia_ERA	11	35266944	G	A	0.0952860896220241	0.093007116931998
jia_ERA	11	35289819	A	G	0.0791079173147243	0.0917979222335199
jia_ERA	11	35307148	T	C	0.0914035553721957	0.092059842822382
jia_ERA	11	58310587	C	T	-0.232662103642455	0.0994952503300124
jia_ERA	11	60832282	T	C	-0.0973853031117957	0.0941201633135031
jia_ERA	11	61552680	G	T	-0.063725840501991	0.0925992392655691
jia_ERA	11	61557803	T	C	-0.0790527134615294	0.0919622165584167
jia_ERA	11	61595564	C	T	-0.0316021920366325	0.113452158209259
jia_ERA	11	61627881	T	C	-0.0196292724458794	0.0965969897415931
jia_ERA	11	64097233	A	G	0.104598540096698	0.0928713102728453
jia_ERA	11	64129722	G	A	0.122494256295434	0.0924398843382688
jia_ERA	11	76270683	A	G	0.17775473532605	0.0954715978387003
jia_ERA	11	89005253	A	C	0.054526077442585	0.094831480351869
jia_ERA	11	89209985	G	A	0.0236831272010453	0.147563777008815
jia_ERA	11	95311422	T	C	-0.081815062849523	0.115326513096642
jia_ERA	11	96025709	G	A	0.0121354531678167	0.096336948114974
jia_ERA	11	114403674	G	A	0.138528554092044	0.0969250177026057
jia_ERA	11	114441123	T	C	0.129587924324667	0.0967860566730193
jia_ERA	11	118642085	A	C	-0.059654709623371	0.109328918064365
jia_ERA	11	118684610	G	A	-0.0602881570833997	0.108537568722769
jia_ERA	11	118741842	C	T	-0.0356055037181412	0.114966766470065
jia_ERA	11	118743772	T	C	-0.0334727759766907	0.114947239052401
jia_ERA	11	122522375	T	C	0.00807493274341992	0.0904543980062438
jia_ERA	11	128385906	T	C	-0.0732345378575146	0.105873088752908
jia_ERA	11	128502496	A	G	-0.150083168585844	0.0929533149762186
jia_ERA	11	128619775	G	A	-0.00722457028181986	0.0891865830156595
jia_ERA	11	128628935	C	T	-0.00927805773560289	0.0907099265344507
jia_ERA	12	9876091	G	A	-0.115978954345304	0.088484520007287
jia_ERA	12	27625557	A	G	0.0736008606956717	0.181914991967907
jia_ERA	12	40793993	C	T	-0.0736490463942441	0.0910868456822493
jia_ERA	12	52429477	T	G	0.126748109328	0.149258412048013
jia_ERA	12	56401085	G	A	-0.220005682615178	0.0910806555899359
jia_ERA	12	56412487	T	G	0.11961195570612	0.0952700663822161
jia_ERA	12	57489828	C	T	0.074957197519774	0.0877423380560428
jia_ERA	12	58068388	C	T	-0.0948544555437014	0.0954257391477859
jia_ERA	12	68500075	G	A	0.0504501845502479	0.0909486233636825
jia_ERA	12	69776299	A	G	0.117473705749696	0.109221141955314
jia_ERA	12	111410537	A	G	-0.0432146524652776	0.0893864289077619
jia_ERA	12	112072424	A	G	-0.173027030532169	0.0902361513133651
jia_ERA	12	112610714	G	A	-0.170736559817872	0.0902457263412139
jia_ERA	12	112906415	A	G	0.106236169019777	0.0897564200220615
jia_ERA	12	121278266	G	A	-0.0446106727691209	0.0889615106810443
jia_ERA	12	121400244	A	C	-0.0450872342619037	0.0940034083613865
jia_ERA	12	129271719	G	A	-0.015442833315607	0.147886919386799
jia_ERA	13	27531267	T	C	-0.00161106630320192	0.115957305699385
jia_ERA	13	27545396	A	G	-0.0248737688993762	0.108262544885155
jia_ERA	13	40342557	G	A	-0.063450811231984	0.0926021138683627
jia_ERA	13	40350912	T	C	0.0697594465814288	0.0924557470733938
jia_ERA	13	42989660	T	C	-0.0431531069793486	0.0892041259042811
jia_ERA	13	42997324	G	A	-0.0727543592382599	0.105007672139847
jia_ERA	13	44471317	C	T	-0.0173872698536639	0.114686752537989
jia_ERA	13	84447034	A	C	-0.265752379598502	0.0963095046178691
jia_ERA	13	84448852	T	C	-0.266059982597244	0.096299809794827
jia_ERA	13	84456735	T	C	-0.267983206428458	0.0963457526072549
jia_ERA	14	22905065	T	C	-0.158723022708447	0.0890916364996711
jia_ERA	14	25102160	C	T	-0.0530276610911691	0.108519076223487
jia_ERA	14	25103414	G	A	0.0506008456988554	0.108548108768787
jia_ERA	14	69254191	C	T	0.040018495890086	0.0896199731068766
jia_ERA	14	69285264	G	A	0.071140649797891	0.0898982680288311
jia_ERA	14	75709566	T	C	-0.121616420976953	0.0888879348662672
jia_ERA	14	76005557	T	C	0.0889588007357253	0.104022834052799
jia_ERA	14	76010981	T	C	0.0817118762630117	0.102611005976194
jia_ERA	14	88419358	T	C	0.272273947469606	0.179054761462553
jia_ERA	14	88477882	A	C	-0.21229941831666	0.142384951418043
jia_ERA	14	88497451	T	G	0.134727158786802	0.172479804708053
jia_ERA	14	103942991	A	G	0.0622896758754588	0.0938560187470265
jia_ERA	14	103950368	A	G	0.0571412491885154	0.0937972729095787
jia_ERA	15	38838264	T	C	-0.056670149607569	0.100157819612184
jia_ERA	15	41466087	T	G	-0.0414904745155179	0.100613702951724
jia_ERA	15	61069988	C	T	0.262895764499811	0.145852635191709
jia_ERA	15	63056538	C	A	-0.146154015254645	0.0999166428079609
jia_ERA	15	67464013	A	G	0.0723022339983188	0.101182800713236
jia_ERA	15	69991417	G	A	0.0183100501852683	0.0995813088903769
jia_ERA	15	70004775	C	T	-0.108808568224099	0.0886486343982462
jia_ERA	15	70048157	A	C	0.0428987533373143	0.14598737914181
jia_ERA	15	79234268	T	C	0.0466729402616675	0.095107441475076
jia_ERA	15	79239719	A	G	0.0427243525181315	0.0966074296688656
jia_ERA	15	80263217	C	T	0.0399612652803485	0.101957469812308
jia_ERA	15	80263345	A	C	0.0520037096429325	0.102044056998886
jia_ERA	15	81406415	T	C	0.118794522539066	0.0924423206320151
jia_ERA	16	1073552	A	G	0.148677193514913	0.125512294348594
jia_ERA	16	3695354	G	A	0.0563436564598168	0.110453957799444
jia_ERA	16	11169683	T	G	0.0324734700967643	0.0928119871969135
jia_ERA	16	11174652	G	A	0.021994219560495	0.0955028476859934
jia_ERA	16	11187783	G	A	0.013009209329314	0.0951543347315139
jia_ERA	16	11203730	A	G	-0.00202685337664741	0.0893074601882368
jia_ERA	16	11241906	A	G	0.00106384127596729	0.102293195580893
jia_ERA	16	11749774	A	C	-0.0958734611528642	0.0982393981586286
jia_ERA	16	11794895	C	T	-0.0198140246940246	0.0889751096207248
jia_ERA	16	11810382	T	C	-0.0801474906177144	0.0901828895620069
jia_ERA	16	23853860	G	A	-0.0677719061146794	0.0887459064493336
jia_ERA	16	28304997	T	C	0.0594177297722872	0.0884320384209432
jia_ERA	16	28333411	G	A	-0.0906799036581486	0.0948739696770435
jia_ERA	16	30495412	T	C	0.147021219862092	0.0894528195151601
jia_ERA	16	31343005	C	T	0.110567032409108	0.131163517043046
jia_ERA	16	50725193	C	T	-0.0791481505230908	0.0896576938913665
jia_ERA	16	50917845	G	A	0.0355499821993529	0.122300029163873
jia_ERA	16	57368178	G	A	-0.036349111773194	0.0905730438901629
jia_ERA	16	57386566	T	C	0.0506423148015895	0.102276819971829
jia_ERA	16	68573945	C	T	-0.0833455416820537	0.106666247151122
jia_ERA	16	68603798	C	T	-0.0765086748760943	0.106609486270648
jia_ERA	16	68674788	G	A	-0.148794863741031	0.106111733570939
jia_ERA	16	72048332	T	C	0.0186940639852903	0.0944549156006416
jia_ERA	16	75247245	T	G	0.36400115306843	0.174932508714266
jia_ERA	16	81889882	A	C	0.132371268813905	0.13670108158376
jia_ERA	16	82883338	T	C	0.10930349001822	0.0960432249774414
jia_ERA	16	85977502	G	T	0.0587922664568586	0.109398667638224
jia_ERA	17	25843643	G	A	0.0741453342745755	0.0893516379601054
jia_ERA	17	32579788	A	G	0.16872445711001	0.103628756158058
jia_ERA	17	32587725	C	T	0.147253315736585	0.102738256003016
jia_ERA	17	38051348	A	G	-0.254516838488745	0.0907332467187096
jia_ERA	17	38062196	G	A	-0.233860631182037	0.0898430812105097
jia_ERA	17	38069949	C	T	0.269834929006151	0.091062524710504
jia_ERA	17	38757789	C	T	0.0725498679561114	0.0913944566529091
jia_ERA	17	38775150	C	T	-0.0345148469792709	0.0925988439024072
jia_ERA	17	40274873	A	C	0.135388416864175	0.108620538844276
jia_ERA	17	40289412	T	C	0.137979783123943	0.123240862310027
jia_ERA	17	40290552	T	C	0.135299725438444	0.108646893885642
jia_ERA	17	40294025	T	C	0.135299725438444	0.108646893885642
jia_ERA	17	40499533	T	C	0.0389613816059516	0.0935584475327853
jia_ERA	17	40507980	A	C	0.047813912942942	0.0929619612222235
jia_ERA	17	47324353	T	C	-0.0774750043055991	0.106025978097197
jia_ERA	17	54880993	T	C	0.0992929232635517	0.0935190331125265
jia_ERA	17	54902055	A	G	0.0805644032922908	0.093600779292433
jia_ERA	17	57989860	G	A	-0.124303082056552	0.0883467352261662
jia_ERA	17	58024275	A	G	-0.0800207147022421	0.0911775947477234
jia_ERA	17	70641698	A	C	-0.0428930225513116	0.113093414827415
jia_ERA	17	70641865	A	G	-0.0937540605018904	0.107867123542463
jia_ERA	17	73369422	C	T	0.198871031096462	0.112576767776326
jia_ERA	18	12809340	A	G	-0.115453635179183	0.114991587178281
jia_ERA	18	12847136	C	T	0.208047593654542	0.115264844797352
jia_ERA	18	46987640	C	T	-0.0355688466096699	0.151353878831572
jia_ERA	18	56213390	G	A	0.0914510585354601	0.117441076121799
jia_ERA	18	56384192	T	G	-0.169019956434639	0.101331766024208
jia_ERA	18	56422868	A	G	0.160461577568397	0.101903308585502
jia_ERA	18	60028655	A	C	0.121883786733923	0.12007336269734
jia_ERA	18	67524646	G	T	-0.0516568957545564	0.0900721208395315
jia_ERA	18	67530439	G	A	0.0839707359916927	0.0888767265033557
jia_ERA	18	67531642	T	C	0.0825615555406066	0.0888884859439529
jia_ERA	18	67535184	T	C	-0.0883299751602078	0.0887989216244614
jia_ERA	18	67538824	A	G	-0.0886035914991038	0.0888143422383772
jia_ERA	19	1124031	G	A	0.0912728114988697	0.112680372574686
jia_ERA	19	4830628	T	C	-0.0207282660699548	0.0911842450562703
jia_ERA	19	6668972	C	T	-0.0280872274916991	0.108550560966171
jia_ERA	19	10441117	G	A	-0.0270349547899123	0.114534233015367
jia_ERA	19	10577843	C	A	0.11063472946271	0.118303344001758
jia_ERA	19	10965270	C	T	-0.0562369898227996	0.0960068803932048
jia_ERA	19	11002862	A	C	-0.054274036795099	0.0960229615572233
jia_ERA	19	15539439	A	G	-0.0373088139784313	0.103613463828615
jia_ERA	19	18304700	A	G	-0.00897459122021106	0.0973718753646709
jia_ERA	19	33757062	T	C	0.122928686021439	0.0924944169892454
jia_ERA	19	37412887	T	C	-0.0273309822861186	0.0902932434549984
jia_ERA	19	37483444	T	C	-0.0956580424659827	0.0898757978376897
jia_ERA	19	37487632	G	A	-0.0956580424659827	0.0898757978376897
jia_ERA	19	45146103	T	C	-0.111692083490996	0.0979326316386923
jia_ERA	19	46849806	G	T	-0.0607654093442362	0.0943917848238386
jia_ERA	19	47208481	T	C	0.116647672439207	0.12447332655527
jia_ERA	19	47234885	G	A	0.0541230252026085	0.13511530670959
jia_ERA	19	49211969	T	C	0.0212196839606325	0.0891167865598981
jia_ERA	19	55380214	A	G	-0.197864873433813	0.0891524907211788
jia_ERA	20	1612819	A	G	-0.052471320257618	0.0943792795926657
jia_ERA	20	6085006	T	C	0.0313817064005316	0.100682785747972
jia_ERA	20	14650357	G	A	-0.00880414125599564	0.102151198457711
jia_ERA	20	14658870	G	T	-0.0265057264925994	0.101741421006253
jia_ERA	20	14677788	C	T	-0.0569943057993047	0.101439963235005
jia_ERA	20	19682909	T	C	-0.0173154086500815	0.0932592771598402
jia_ERA	20	23078996	C	T	0.0213686120326813	0.144503540240163
jia_ERA	20	23086504	T	C	0.033344587947554	0.144404878034065
jia_ERA	20	43086648	G	A	-0.0916290723847183	0.0916269551929436
jia_ERA	20	43123028	G	A	0.0308502132603904	0.0888330974624314
jia_ERA	20	44634550	T	C	-0.0760897372952277	0.0915503752166801
jia_ERA	20	49196930	A	G	0.00220293456574819	0.0915997413396862
jia_ERA	20	52791518	C	T	-0.113799470894375	0.0912928989362055
jia_ERA	20	57824309	A	G	-0.0541529311290368	0.0893703753137125
jia_ERA	20	57829301	T	C	-0.0554979864974717	0.0893480200745611
jia_ERA	21	15923039	A	G	-0.00443374045688466	0.0883264414072304
jia_ERA	21	16833222	G	A	-0.0595516174790191	0.0893721039050816
jia_ERA	21	34768097	A	G	-0.139208697224594	0.090005782822389
jia_ERA	21	34787312	A	G	-0.0226471765533476	0.127341005538376
jia_ERA	21	35911599	G	A	0.0742786969105606	0.138946357530608
jia_ERA	21	40465534	G	A	-0.0187902899884437	0.0996187707768445
jia_ERA	21	43841328	C	A	0.128432062490221	0.0911273016105148
jia_ERA	21	43848521	G	A	0.0286734226903364	0.106440557354209
jia_ERA	22	21939675	G	T	0.00816158803848551	0.114747342839731
jia_ERA	22	21964761	G	A	0.0159459448316445	0.115280787866617
jia_ERA	22	21982892	C	T	-0.000206583525892567	0.116360921180806
jia_ERA	22	30494371	G	A	0.0998930125660479	0.0901788769723369
jia_ERA	22	35733654	G	A	-0.0366903004247066	0.0915237782046984
jia_ERA	22	37268555	A	G	0.0499673835042439	0.11259825088035
jia_ERA	22	37553725	A	C	-0.0229974005136014	0.0950385496226552
jia_ERA	22	37581485	C	A	-0.0355335646193909	0.0900876424335861
jia_ERA	22	39659773	C	T	-0.208994030379274	0.111713679822877
jia_ERA	22	39714704	C	T	0.0701607994655035	0.106977592383776
jia_ERA	22	39739628	C	T	0.0461131885431018	0.088800657286179
jia_ERA	22	41799106	C	A	0.0369679697523377	0.106357918371394
jia_ERA	22	41841034	G	A	-0.00629384741750578	0.110977337654044
jia_ERA	22	41961831	T	C	-0.00649208790264616	0.11349980792158
jia_ERA	22	43558926	A	G	0.0362187950256552	0.0943903644912429
jia_PO	1	2513216	C	T	0.0481800566905749	0.0494455493836216
jia_PO	1	2526746	A	G	0.0201512859521581	0.0518262479396905
jia_PO	1	2709164	C	A	0.0280513373722084	0.0527478692444915
jia_PO	1	4698559	C	T	-0.0153487665400328	0.0672934269347755
jia_PO	1	8180210	G	A	0.0234521209641404	0.0639430441716267
jia_PO	1	8469789	C	T	-0.155615183171118	0.0553970944599373
jia_PO	1	17674537	C	A	0.094404445797945	0.0524506763804657
jia_PO	1	20087406	A	G	-0.0450096858302161	0.0517766877210327
jia_PO	1	20171860	G	A	0.0192785641960669	0.0493634010880488
jia_PO	1	22702231	T	C	0.111449224422284	0.067083600080955
jia_PO	1	25305607	G	A	-0.158037727199877	0.0522454344925667
jia_PO	1	39991588	G	T	-0.0244375439226422	0.0515284212235482
jia_PO	1	67681669	T	G	-0.0494867545521938	0.0494408324162729
jia_PO	1	67705958	G	A	0.0856460188783451	0.101795486608051
jia_PO	1	67811356	C	T	0.0720905470503811	0.0628562598620461
jia_PO	1	70995562	G	A	0.0131919279217022	0.0504291828159855
jia_PO	1	93148377	C	T	0.0168562541773611	0.0564999283430822
jia_PO	1	93210876	T	C	0.0160059775784902	0.0565322590644491
jia_PO	1	101322866	A	G	-0.0554239428897231	0.0537824628231177
jia_PO	1	101407519	A	G	-0.0605396257972498	0.053401906832883
jia_PO	1	104893852	T	C	0.048398454709263	0.0712884736883701
jia_PO	1	114377568	A	G	0.328505134707008	0.0733840693171358
jia_PO	1	117263790	T	C	0.0313005980692646	0.0504411386692711
jia_PO	1	117263868	G	A	-0.0483435919913024	0.0578007161064369
jia_PO	1	151792814	G	A	-0.0685510387581909	0.060251396469498
jia_PO	1	151793174	G	T	-0.0666710440375763	0.057863036919772
jia_PO	1	154364140	G	A	-0.223052439597713	0.075602314462312
jia_PO	1	155162067	C	T	0.0511047857769508	0.0493174876913832
jia_PO	1	155433942	T	C	-0.0484057981030088	0.0532529655084236
jia_PO	1	157668390	T	C	0.00835103578042282	0.0494858909142219
jia_PO	1	158668378	C	A	0.0192630846039742	0.0510748708664531
jia_PO	1	158687224	G	A	0.0283046171193869	0.0506752791645544
jia_PO	1	158694208	G	A	0.0300255386678069	0.0506956946302256
jia_PO	1	159616629	A	G	0.0870884068015774	0.0582641619390447
jia_PO	1	160402539	T	C	0.0245752364131415	0.0606874692268196
jia_PO	1	160835583	C	T	0.0287514591460827	0.0630225691838167
jia_PO	1	161472158	A	G	0.0197848058244489	0.0528043510770022
jia_PO	1	161479745	A	G	-0.0113478468583856	0.0492434739135276
jia_PO	1	167411384	A	G	0.0710858643252889	0.0506698538753859
jia_PO	1	167420425	T	G	0.09762641369264	0.0501573994262184
jia_PO	1	172675525	T	C	0.167112657068863	0.0678263647257461
jia_PO	1	172862234	A	G	0.0352247473305879	0.0585125028473274
jia_PO	1	173226195	T	G	-0.0298706733384915	0.05407664700117
jia_PO	1	183329261	C	T	-0.0741741216144882	0.075972283988464
jia_PO	1	185344764	A	G	0.0631519263466102	0.0516714637288426
jia_PO	1	192536813	C	A	-0.0439186781909984	0.0646605579713391
jia_PO	1	192541021	G	A	-0.0515407343357999	0.0647985117779461
jia_PO	1	197611682	C	A	-0.133761550942393	0.0576571382924109
jia_PO	1	197631141	G	A	-0.134915128839801	0.0576418720910219
jia_PO	1	197689967	T	C	-0.103643441465065	0.0516482030099572
jia_PO	1	197743506	G	A	-0.128225066186501	0.0581794578959293
jia_PO	1	198656407	A	G	0.0233240602953335	0.0539086115364785
jia_PO	1	200092352	A	G	-0.124102941086203	0.079124270262744
jia_PO	1	200093351	C	T	-0.110611936622784	0.078983388029135
jia_PO	1	200097743	A	G	-0.113323231005999	0.0789989535909288
jia_PO	1	201009556	A	G	0.0546581828561154	0.0520269284586871
jia_PO	1	201020727	A	G	-0.0817967951698204	0.0523011591565504
jia_PO	1	206994725	C	T	0.00769405175505437	0.0697278848641132
jia_PO	1	209968684	C	A	-0.0701813908166642	0.0507903074301773
jia_PO	1	212919407	G	A	0.0351745111773611	0.0924781129573172
jia_PO	2	8442248	G	A	0.0612603684647199	0.0544908861995007
jia_PO	2	8443803	G	A	0.0614990626548837	0.0544817866219158
jia_PO	2	12640741	G	A	0.118366860416405	0.0492783431716679
jia_PO	2	12643443	C	T	0.123513382359273	0.0492607895453291
jia_PO	2	25150116	C	A	0.0160654049849863	0.0491943774496243
jia_PO	2	25150296	A	G	0.0182494183133597	0.0492014135489573
jia_PO	2	25286435	C	T	-0.0310276868668068	0.0491547232677189
jia_PO	2	27730940	T	C	0.0690114486425234	0.050086382722458
jia_PO	2	28623159	G	A	0.0497472942967537	0.0494483263483903
jia_PO	2	30445322	A	G	-0.000514093544301203	0.0514832698736038
jia_PO	2	30448344	G	T	0.00538246772153644	0.0513046175668218
jia_PO	2	43812317	G	A	-0.0121001879285569	0.070972136762013
jia_PO	2	43819139	A	G	-0.00129284986104031	0.0711684300604737
jia_PO	2	43831150	G	A	-0.0160214075148403	0.0708791089633817
jia_PO	2	55821846	A	G	0.134092307470707	0.117050500224707
jia_PO	2	55887749	T	G	0.0762017219627646	0.113451296762189
jia_PO	2	61167216	T	C	-0.0118280226414848	0.0693543756036141
jia_PO	2	61186829	A	G	-0.0642610092197432	0.0502251575782348
jia_PO	2	65606653	T	C	0.128219982119229	0.0502703235139164
jia_PO	2	65608363	A	G	-0.0380349048713472	0.0579615336164568
jia_PO	2	65608909	C	T	0.129123671761053	0.0502669864153351
jia_PO	2	65633884	A	G	0.173315787016118	0.0525745312357291
jia_PO	2	68647095	C	T	0.0518733503128971	0.0489957541126196
jia_PO	2	100746395	G	A	0.096352275052437	0.0517219188864861
jia_PO	2	100765077	G	A	0.0824601805451434	0.0519763799637105
jia_PO	2	100832155	G	A	0.122817104967559	0.0493904646102328
jia_PO	2	102926981	G	A	0.0223075781879538	0.0490733390612068
jia_PO	2	102954653	C	T	0.0542359893803408	0.0724096755702987
jia_PO	2	102957716	C	T	-0.000578671410574944	0.0511669477659782
jia_PO	2	102986222	G	A	0.00354263450396727	0.0503448497762041
jia_PO	2	103070568	T	C	0.0423004503143128	0.0580674714160299
jia_PO	2	111913056	T	C	0.104326592404909	0.0850353367584817
jia_PO	2	111988016	G	A	-0.00268196982367458	0.0545547834531801
jia_PO	2	112466265	T	G	0.0312227212989883	0.0491242167994239
jia_PO	2	112473872	C	T	0.0440430552469705	0.0490496489657749
jia_PO	2	145504693	T	G	0.0110639597716159	0.0868440297885285
jia_PO	2	163110536	A	G	-0.12174566215571	0.0514354743528138
jia_PO	2	163124051	C	T	-0.123619825437019	0.0513424153065018
jia_PO	2	181996045	A	G	0.0759189339673741	0.0506685193766707
jia_PO	2	182308352	A	G	0.0290114488591194	0.0496691323174916
jia_PO	2	187502846	T	C	0.015235495329253	0.0793568952533016
jia_PO	2	191535576	T	C	-0.0763611750150711	0.0693654675204704
jia_PO	2	191538562	C	A	-0.094384144742919	0.0698355197672902
jia_PO	2	191553931	A	G	-0.0928915513831582	0.0498698953905899
jia_PO	2	191935804	C	T	-0.1755450312359	0.060200563809696
jia_PO	2	191964633	T	G	0.2219586941819	0.0565935209255867
jia_PO	2	198894139	T	C	0.0801872034099619	0.0495837838482242
jia_PO	2	199812578	A	C	0.0247201731598566	0.0538274157430562
jia_PO	2	199827472	T	C	-0.028779998351546	0.0529373522971439
jia_PO	2	199887785	G	A	0.0254252226553105	0.053841071308877
jia_PO	2	204708646	C	T	-0.032977013830411	0.0499293858680345
jia_PO	2	213920917	G	A	0.0300333884697302	0.0956592539719874
jia_PO	2	218988774	A	G	-0.0372115412979795	0.0493815984320561
jia_PO	2	218991005	G	A	-0.0372115412979795	0.0493815984320561
jia_PO	2	224669429	T	G	0.034083665042929	0.0509100795853749
jia_PO	2	224695232	A	G	0.00728536807189018	0.0494213132227111
jia_PO	2	228651032	G	A	0.131365632524792	0.105404677930071
jia_PO	2	231106724	C	T	-0.108950893893898	0.0628026445759564
jia_PO	2	231114131	G	A	-0.122814525165012	0.0611359411188699
jia_PO	2	234182240	C	T	0.023772208693231	0.0499918810628489
jia_PO	2	234183368	A	G	0.0226989747387711	0.0499819371917012
jia_PO	2	234184417	G	A	0.0261224566684887	0.0499829973874501
jia_PO	2	241583676	A	G	0.0312896801003833	0.0602826100938453
jia_PO	3	16955259	G	A	-0.0358777175483788	0.0512545155919934
jia_PO	3	17074871	A	G	-0.00460930463320654	0.0555965482801366
jia_PO	3	23390221	G	A	-0.00505480313951417	0.0494404976752651
jia_PO	3	23447659	A	C	-0.00121945278747574	0.0495042385058425
jia_PO	3	25377223	G	A	-0.00157228409908143	0.058094147380364
jia_PO	3	25383666	G	A	0.0108860972097694	0.0585591563342381
jia_PO	3	27764623	A	G	-0.0287993623567303	0.0496886137897712
jia_PO	3	27788780	C	T	0.0191125959896729	0.0518829123191134
jia_PO	3	27797810	G	A	-0.0206712281246435	0.0519848089768976
jia_PO	3	28071444	A	C	0.00848116792578064	0.0495037731701584
jia_PO	3	29378090	A	C	0.0313182209559231	0.0501236569594459
jia_PO	3	30650064	A	G	-0.00887326236538474	0.0610266152896609
jia_PO	3	46235201	C	T	-0.0958833697522562	0.0881451318536618
jia_PO	3	49597737	T	C	0.00914828239323968	0.0535427094982529
jia_PO	3	49721532	G	A	0.0254918387485046	0.0548599788259988
jia_PO	3	53118739	C	T	0.0334378106763931	0.0496985724372613
jia_PO	3	53119703	G	A	0.0332227696265233	0.0497029358668349
jia_PO	3	53126143	G	A	0.0346363939553516	0.0497123318717608
jia_PO	3	58332068	A	G	-0.0377812712131205	0.0513383176499991
jia_PO	3	58405947	A	G	0.0376432025976166	0.0513762299783661
jia_PO	3	71523110	C	T	0.0389031114368795	0.0513172973367294
jia_PO	3	71545170	C	A	0.0244146148020063	0.0502371051076274
jia_PO	3	95548755	A	G	0.153349884447166	0.0771620656844008
jia_PO	3	101748638	A	G	0.0747825283406762	0.0532387064308356
jia_PO	3	101755738	C	A	0.198740201921124	0.0547158276763152
jia_PO	3	101756221	C	T	0.198740201921124	0.0547158276763152
jia_PO	3	108464197	C	T	0.0136852444927648	0.0618446317833893
jia_PO	3	108567680	G	T	-0.044926149605068	0.0496948545364959
jia_PO	3	108570072	G	A	0.0377720042131798	0.0493948909548199
jia_PO	3	119118796	T	G	-0.0854178497114541	0.0498063626499109
jia_PO	3	119122820	T	C	0.0742518607830565	0.0652611031715098
jia_PO	3	119205050	T	C	0.0738475702770073	0.0653281507731925
jia_PO	3	119288848	C	A	0.0607670875085317	0.0829005433570309
jia_PO	3	141102833	G	A	-0.0673386497837546	0.0496858891371388
jia_PO	3	141140968	C	T	-0.076806269108636	0.0495763689040737
jia_PO	3	146601295	G	T	0.0156324753512194	0.0618312715183563
jia_PO	3	159502420	T	C	-0.171075313756838	0.0527487988947708
jia_PO	3	159505603	G	T	-0.172122605083868	0.0527105951799613
jia_PO	3	159582382	A	G	-0.152233897313581	0.0527941072881344
jia_PO	3	159696998	C	T	-0.0701510537237737	0.049677640830906
jia_PO	3	159728878	T	G	-0.0941731839587928	0.049721532377393
jia_PO	3	169492101	C	T	0.0241746891971714	0.056761730897625
jia_PO	3	187735916	A	G	0.111988058161856	0.0763359328915462
jia_PO	3	187753995	A	G	-0.0775619083221627	0.0493527451755495
jia_PO	3	188087628	C	T	-0.0244316612849277	0.0499326201284157
jia_PO	3	188124354	C	A	0.0177712429257009	0.0505196938752859
jia_PO	3	188491558	A	G	-0.0583571078025816	0.0534306026859017
jia_PO	3	196351215	C	T	0.0694131195719276	0.0496253721498019
jia_PO	4	10709366	T	C	-0.0196494602399253	0.049620208413036
jia_PO	4	26085511	G	A	-0.140237519285927	0.0532749208555072
jia_PO	4	38132999	A	G	-0.136166183062253	0.0516763347645795
jia_PO	4	38582859	T	C	-0.0295170876484622	0.0533705831200129
jia_PO	4	48260644	A	G	-0.0297981356720864	0.04949869108623
jia_PO	4	48354057	C	T	0.0105048122503912	0.0509263865292261
jia_PO	4	72531761	A	G	-0.0399825458279912	0.0806163597523376
jia_PO	4	74856535	C	T	0.130251427127142	0.0730143486356913
jia_PO	4	80927001	C	T	-0.0334746588672527	0.0493433871079455
jia_PO	4	80933308	G	A	-0.033621797783935	0.0493535584088869
jia_PO	4	91884244	A	G	0.0408124698204869	0.0565746860432568
jia_PO	4	103434253	T	C	0.0270195010177529	0.0513892488710873
jia_PO	4	123115502	A	G	0.220467112192707	0.0703432303820098
jia_PO	4	123218313	A	G	0.216947215560578	0.0698371155605376
jia_PO	4	123538912	C	T	0.115003739240764	0.0519376314090931
jia_PO	4	123548068	A	G	0.112187494366462	0.0519206974435293
jia_PO	4	166574267	A	G	0.0123628973560058	0.0683913134882336
jia_PO	5	560923	A	G	-0.0207478444955627	0.0582525636491419
jia_PO	5	583442	G	A	-0.00903497735256757	0.0583780096139201
jia_PO	5	601485	C	T	0.00168245139092379	0.0612130897747482
jia_PO	5	628294	G	A	0.00426837025636828	0.0612629080177005
jia_PO	5	5373748	T	C	-0.0394193969933922	0.079587259110109
jia_PO	5	10743929	T	C	0.0202955106942563	0.0540847750359662
jia_PO	5	14727882	C	A	-0.019400228387361	0.0598855473429033
jia_PO	5	16504763	T	C	0.116065501212026	0.0950995114866032
jia_PO	5	33261251	A	C	-0.0234277053546639	0.0822302491921927
jia_PO	5	33305739	T	C	-0.0346632895034387	0.0827867821909049
jia_PO	5	35881376	G	T	0.0617515821639305	0.0558318828492051
jia_PO	5	35943042	A	C	0.0544944959427881	0.0556829821900782
jia_PO	5	35952140	C	T	0.0558398416516799	0.0556419935251164
jia_PO	5	38867732	C	T	-0.00152770613843599	0.048945416462406
jia_PO	5	40258578	C	T	-0.168689073631383	0.0951008323441596
jia_PO	5	40431183	A	C	-0.0686848485549098	0.0511340315988425
jia_PO	5	40431664	A	G	-0.0686848485549098	0.0511340315988425
jia_PO	5	55567087	G	A	0.193731122450093	0.0792497111297894
jia_PO	5	96231000	G	T	0.101380287875909	0.0495527234839817
jia_PO	5	96245343	C	T	0.100618504629375	0.0495649938151682
jia_PO	5	98451450	A	G	-0.0905128131529969	0.0502759144192543
jia_PO	5	102615707	G	T	0.0937497236316067	0.0517022739886939
jia_PO	5	110452845	G	A	-0.0460860417777873	0.0498513842810024
jia_PO	5	110567598	C	T	-0.0171096119357854	0.0492705974872762
jia_PO	5	131676320	C	T	-0.10575806214994	0.0494655392989226
jia_PO	5	131770805	C	T	-0.10018520698839	0.0494995891692688
jia_PO	5	131784393	G	T	-0.0858417404705204	0.0496034630614837
jia_PO	5	131796922	G	A	0.0661732623612177	0.0519427202606538
jia_PO	5	131819921	C	A	0.0224389683698738	0.0498148103720915
jia_PO	5	131969874	T	C	0.0673345852440807	0.0636197455282269
jia_PO	5	131977127	C	T	0.0630149187479296	0.0638219783800688
jia_PO	5	133422816	A	G	-0.00414583438042529	0.0753435110173755
jia_PO	5	134441457	A	G	0.0524471907999009	0.0502121003194773
jia_PO	5	134443606	G	A	0.0514131056891412	0.0502524666730001
jia_PO	5	141479065	A	C	0.0107439902714792	0.0593468059214402
jia_PO	5	141523000	C	T	-0.09305351599784	0.0517471027224273
jia_PO	5	149196329	G	A	0.0582057538359798	0.0618918033235105
jia_PO	5	149196682	T	G	0.0526247832128784	0.0552834651089992
jia_PO	5	149602824	C	T	-0.0242162234450213	0.0492494262514905
jia_PO	5	149611793	G	A	0.00515753535189226	0.0499234606162431
jia_PO	5	150270420	A	G	0.0324934530116287	0.0933398717938827
jia_PO	5	150458146	C	T	-0.00949212269219032	0.058325346177791
jia_PO	5	153582737	A	G	-0.00863018503744348	0.0694280105452137
jia_PO	5	156612088	T	C	-0.0725858404003187	0.0694444285373828
jia_PO	5	158759900	A	G	0.0853916219934198	0.0500149378102282
jia_PO	5	158787385	G	A	0.0494518639510882	0.0532336175445186
jia_PO	5	158839217	C	T	-0.00259045505430622	0.0515775064808125
jia_PO	5	159879978	T	C	0.0771540166154147	0.0500446108921278
jia_PO	5	159886620	A	G	-0.0786887340944926	0.0493211721605561
jia_PO	5	168235180	C	A	-0.0499678673637911	0.0499870419830467
jia_PO	5	176720766	A	G	0.0815923345755089	0.0496538331793288
jia_PO	6	2906147	G	A	-0.0684452735269017	0.0778442191642633
jia_PO	6	90814199	C	T	-0.0734210563535701	0.0507869059296381
jia_PO	6	90946479	T	C	-0.0639619869317272	0.0510751268250968
jia_PO	6	90957463	C	T	-0.0574665470467315	0.0494868206585825
jia_PO	6	90996769	A	G	-0.0441204490943847	0.0499571032784098
jia_PO	6	106511888	G	A	0.0580552148884361	0.0560109893362149
jia_PO	6	106588806	A	C	-0.0225640317205255	0.0505668058592525
jia_PO	6	111655530	G	A	-0.0965514198268768	0.0867362370616915
jia_PO	6	117080851	C	T	0.0365095584252787	0.049820062709852
jia_PO	6	126835655	C	T	-0.0626350619602197	0.04936891946573
jia_PO	6	127471533	C	T	0.020714120307407	0.0488918591617997
jia_PO	6	128245765	G	T	-0.0145508764609498	0.0724871589756161
jia_PO	6	135739355	C	A	-0.18580711533214	0.0501359324826854
jia_PO	6	137452908	A	G	0.00193140649901578	0.0571783076181418
jia_PO	6	137967214	G	A	-0.0176794043081054	0.0551569853928762
jia_PO	6	138011665	G	T	0.0153056134490753	0.0502947428827917
jia_PO	6	138147048	C	T	0.0543536241815282	0.0676796239646684
jia_PO	6	139438008	T	C	-0.00477575616204373	0.050008460705839
jia_PO	6	139438117	T	G	-0.00477575616204373	0.050008460705839
jia_PO	6	159465977	T	C	0.0372668300476187	0.0495638194549738
jia_PO	6	159514778	T	C	0.00931723036016182	0.0510520712095242
jia_PO	6	167399512	A	G	-0.0532838998277406	0.0519561172744387
jia_PO	6	167437988	C	T	0.0266969363294033	0.0492898507638964
jia_PO	6	167537594	A	G	0.0214545353137771	0.0493571421250441
jia_PO	7	2795957	A	G	-0.0757453445024487	0.0531722742769055
jia_PO	7	2869985	T	C	-0.0788285981852461	0.0529956012030101
jia_PO	7	2873648	A	G	-0.0770536425579511	0.0530289450713736
jia_PO	7	11625652	C	T	0.0415619360163975	0.0497079035988221
jia_PO	7	12072864	C	T	0.0880596888371919	0.0511727115339221
jia_PO	7	12074909	G	A	0.0865009390593224	0.0512056405335222
jia_PO	7	26155514	A	G	-0.0421566699593573	0.0605358674170583
jia_PO	7	27247279	G	A	-0.0758013192296335	0.0651062611165721
jia_PO	7	28176305	G	A	0.0105424336550423	0.0621827693103631
jia_PO	7	37436854	A	G	0.0663841341235754	0.0824159449697212
jia_PO	7	42121553	A	G	-0.0114480406125501	0.0494058494010896
jia_PO	7	50304461	C	T	-0.0190669599996743	0.0529983612986278
jia_PO	7	50469981	T	C	-0.0388283232826086	0.0550752828794794
jia_PO	7	50470604	T	G	-0.0388283232826086	0.0550752828794794
jia_PO	7	50477213	T	C	-0.0372517971973456	0.0551266976646508
jia_PO	7	73187517	T	C	0.0278260320314191	0.0583292282080365
jia_PO	7	73219508	A	G	-0.0391684158850242	0.0584625493138823
jia_PO	7	84674997	G	A	0.0950261694972938	0.0553468304871047
jia_PO	7	92236164	T	C	-0.0100876865891314	0.0607239820988833
jia_PO	7	107453103	G	A	-0.0033464297978374	0.0496840788557733
jia_PO	7	107480315	T	C	-0.0488856416924762	0.0500537860215121
jia_PO	7	116892846	T	C	-5.44127719819185e-05	0.0494206858996604
jia_PO	7	128573967	G	A	-0.126669162358239	0.0495237606151545
jia_PO	7	128594183	T	C	-0.0897695036273404	0.0749788956214454
jia_PO	7	128617466	A	G	-0.0992621147474888	0.0748643652858407
jia_PO	7	131852910	G	A	0.0889338345251047	0.0494219185213994
jia_PO	7	132560155	C	T	-0.0395661190752535	0.0562281660286268
jia_PO	7	132616793	G	A	-0.0472377364336656	0.0563349367948747
jia_PO	7	139763994	G	A	0.0500261483502369	0.055647265947483
jia_PO	7	147919196	C	A	-0.0341475016277605	0.0662940666151729
jia_PO	7	148423624	G	A	0.0630201458977601	0.0506381886844477
jia_PO	7	148430148	A	C	0.0626547375614813	0.0506949255635433
jia_PO	8	8724276	C	T	-0.0171953940362104	0.0505605330024117
jia_PO	8	9029413	A	G	-0.0585170133822541	0.0490361112735413
jia_PO	8	10981003	A	C	0.0132728542088298	0.0495406960874912
jia_PO	8	11349186	G	A	-0.0343470529251836	0.0570226764816218
jia_PO	8	17882483	C	T	-0.00371174530063754	0.0818012342553011
jia_PO	8	79394667	T	G	-0.0222634502743986	0.0553799870747156
[truncated: 3,661 more rows]
