# Supplementary material for: Genetic feature engineering enables characterisation of shared risk factors in immune-mediated diseases
Source: Genome Med. 2020 Nov 25;12:106. doi: 10.1186/s13073-020-00797-4 (PMC7687775; doi:10.1186/s13073-020-00797-4)
Supplement: Supplementary file 6 — Additional file 6: Table S10. Projection results for each studied trait, giving the delta value for each PC, its variance, and the Benjamini-Hochberg adjusted p value (“fdr.delta”) together with an overall test of significance, both raw (“p.overall”) and Benjamini-Hochberg adjusted (“fdr.overall”). (CSV 1552 kb) [file 13073_2020_797_MOESM6_ESM.csv]

"Table S9. Projection results for each studied trait, giving the delta value for each PC, its variance, and the Benjamini-Hochberg adjusted p value (“fdr.delta”) together with an overall test of significance, both raw (“p.overall”) and Benjamini-Hochberg adjusted (“fdr.overall”)."
category.label	trait.label	PC	delta	var.delta	fdr.delta	p.overall	fdr.overall
ASTLE	baso	PC1	-0.001089526	2.83E-07	0.063328815	6.52E-10	1.12E-09
ASTLE	baso	PC2	-0.001688365	2.63E-07	0.004485019	6.52E-10	1.12E-09
ASTLE	baso	PC3	0.000566416	2.49E-07	0.468180893	6.52E-10	1.12E-09
ASTLE	baso	PC4	-0.000473085	2.58E-07	0.407901685	6.52E-10	1.12E-09
ASTLE	baso	PC5	0.000278913	2.25E-07	0.666555016	6.52E-10	1.12E-09
ASTLE	baso	PC6	-0.00052697	2.22E-07	0.481870205	6.52E-10	1.12E-09
ASTLE	baso	PC7	0.000302075	2.12E-07	0.635447728	6.52E-10	1.12E-09
ASTLE	baso	PC8	0.000391391	2.45E-07	0.586805497	6.52E-10	1.12E-09
ASTLE	baso	PC9	0.000457177	2.46E-07	0.610581351	6.52E-10	1.12E-09
ASTLE	baso	PC10	-0.000616636	3.01E-07	0.414765867	6.52E-10	1.12E-09
ASTLE	baso	PC11	-0.000777488	2.27E-07	0.157871569	6.52E-10	1.12E-09
ASTLE	baso	PC12	0.000754836	2.24E-07	0.181595291	6.52E-10	1.12E-09
ASTLE	baso	PC13	0.003117254	2.51E-07	1.72E-09	6.52E-10	1.12E-09
ASTLE	baso_neut_sum	PC1	-0.004968471	2.97E-07	5.77E-19	5.41E-26	1.77E-25
ASTLE	baso_neut_sum	PC2	-0.000480648	2.77E-07	0.499669987	5.41E-26	1.77E-25
ASTLE	baso_neut_sum	PC3	0.000560496	2.62E-07	0.468180893	5.41E-26	1.77E-25
ASTLE	baso_neut_sum	PC4	0.002917758	2.71E-07	1.86E-07	5.41E-26	1.77E-25
ASTLE	baso_neut_sum	PC5	0.000223033	2.37E-07	0.70538935	5.41E-26	1.77E-25
ASTLE	baso_neut_sum	PC6	-0.000609896	2.34E-07	0.417764101	5.41E-26	1.77E-25
ASTLE	baso_neut_sum	PC7	0.000843796	2.23E-07	0.156639461	5.41E-26	1.77E-25
ASTLE	baso_neut_sum	PC8	0.000871453	2.57E-07	0.214509557	5.41E-26	1.77E-25
ASTLE	baso_neut_sum	PC9	0.001667949	2.58E-07	0.007562334	5.41E-26	1.77E-25
ASTLE	baso_neut_sum	PC10	-0.000556204	3.17E-07	0.447193904	5.41E-26	1.77E-25
ASTLE	baso_neut_sum	PC11	0.000637909	2.39E-07	0.265399959	5.41E-26	1.77E-25
ASTLE	baso_neut_sum	PC12	0.001072489	2.36E-07	0.054145177	5.41E-26	1.77E-25
ASTLE	baso_neut_sum	PC13	0.00219361	2.64E-07	4.33E-05	5.41E-26	1.77E-25
ASTLE	baso_p	PC1	0.001203231	2.78E-07	0.04067236	3.71E-05	4.31E-05
ASTLE	baso_p	PC2	-0.001470287	2.59E-07	0.012675475	3.71E-05	4.31E-05
ASTLE	baso_p	PC3	-0.00022914	2.45E-07	0.738336912	3.71E-05	4.31E-05
ASTLE	baso_p	PC4	-0.001521849	2.54E-07	0.005655406	3.71E-05	4.31E-05
ASTLE	baso_p	PC5	0.000138873	2.22E-07	0.791554618	3.71E-05	4.31E-05
ASTLE	baso_p	PC6	-0.000205333	2.19E-07	0.793033643	3.71E-05	4.31E-05
ASTLE	baso_p	PC7	-0.00017851	2.09E-07	0.71600139	3.71E-05	4.31E-05
ASTLE	baso_p	PC8	-8.51E-05	2.41E-07	0.862347483	3.71E-05	4.31E-05
ASTLE	baso_p	PC9	-0.000350688	2.42E-07	0.689942904	3.71E-05	4.31E-05
ASTLE	baso_p	PC10	-0.000148771	2.97E-07	0.88285236	3.71E-05	4.31E-05
ASTLE	baso_p	PC11	-0.000849237	2.24E-07	0.137375448	3.71E-05	4.31E-05
ASTLE	baso_p	PC12	3.49E-05	2.21E-07	0.989282534	3.71E-05	4.31E-05
ASTLE	baso_p	PC13	0.002062475	2.47E-07	6.61E-05	3.71E-05	4.31E-05
ASTLE	baso_p_gran	PC1	0.001541453	2.83E-07	0.009082456	0.000198442	0.000204111
ASTLE	baso_p_gran	PC2	-0.001505387	2.64E-07	0.012148387	0.000198442	0.000204111
ASTLE	baso_p_gran	PC3	0.000178982	2.49E-07	0.762382502	0.000198442	0.000204111
ASTLE	baso_p_gran	PC4	-0.001811484	2.58E-07	0.000934378	0.000198442	0.000204111
ASTLE	baso_p_gran	PC5	5.05E-05	2.26E-07	0.915322281	0.000198442	0.000204111
ASTLE	baso_p_gran	PC6	-0.000386953	2.23E-07	0.575182837	0.000198442	0.000204111
ASTLE	baso_p_gran	PC7	-0.000253601	2.13E-07	0.655088749	0.000198442	0.000204111
ASTLE	baso_p_gran	PC8	-0.000123049	2.45E-07	0.826803148	0.000198442	0.000204111
ASTLE	baso_p_gran	PC9	-0.000392439	2.46E-07	0.671249851	0.000198442	0.000204111
ASTLE	baso_p_gran	PC10	-0.000202488	3.02E-07	0.855003893	0.000198442	0.000204111
ASTLE	baso_p_gran	PC11	-0.000801313	2.28E-07	0.157871569	0.000198442	0.000204111
ASTLE	baso_p_gran	PC12	6.37E-06	2.25E-07	0.989282534	0.000198442	0.000204111
ASTLE	baso_p_gran	PC13	0.001243857	2.51E-07	0.019604633	0.000198442	0.000204111
ASTLE	eo	PC1	-0.001658482	2.94E-07	0.005685882	2.25E-208	8.08E-207
ASTLE	eo	PC2	-0.00064267	2.73E-07	0.342719171	2.25E-208	8.08E-207
ASTLE	eo	PC3	-0.002034764	2.58E-07	0.000281691	2.25E-208	8.08E-207
ASTLE	eo	PC4	-0.001862288	2.68E-07	0.000880454	2.25E-208	8.08E-207
ASTLE	eo	PC5	0.001699339	2.34E-07	0.001760456	2.25E-208	8.08E-207
ASTLE	eo	PC6	0.000497756	2.31E-07	0.491586124	2.25E-208	8.08E-207
ASTLE	eo	PC7	0.000667096	2.20E-07	0.26612981	2.25E-208	8.08E-207
ASTLE	eo	PC8	0.000711751	2.54E-07	0.28468773	2.25E-208	8.08E-207
ASTLE	eo	PC9	-0.000225562	2.55E-07	0.798630824	2.25E-208	8.08E-207
ASTLE	eo	PC10	-0.002481591	3.13E-07	0.000164227	2.25E-208	8.08E-207
ASTLE	eo	PC11	-0.002103737	2.36E-07	0.000106358	2.25E-208	8.08E-207
ASTLE	eo	PC12	0.003053212	2.33E-07	9.09E-09	2.25E-208	8.08E-207
ASTLE	eo	PC13	0.014733848	2.60E-07	8.88E-182	2.25E-208	8.08E-207
ASTLE	eo_baso_sum	PC1	-0.00182238	2.94E-07	0.002166353	3.59E-195	4.91E-194
ASTLE	eo_baso_sum	PC2	-0.001070081	2.74E-07	0.092020303	3.59E-195	4.91E-194
ASTLE	eo_baso_sum	PC3	-0.001642468	2.59E-07	0.003746666	3.59E-195	4.91E-194
ASTLE	eo_baso_sum	PC4	-0.001817712	2.68E-07	0.001074869	3.59E-195	4.91E-194
ASTLE	eo_baso_sum	PC5	0.001502584	2.34E-07	0.00466082	3.59E-195	4.91E-194
ASTLE	eo_baso_sum	PC6	0.000370151	2.32E-07	0.589030937	3.59E-195	4.91E-194
ASTLE	eo_baso_sum	PC7	0.000709699	2.21E-07	0.235730816	3.59E-195	4.91E-194
ASTLE	eo_baso_sum	PC8	0.000773206	2.55E-07	0.262380055	3.59E-195	4.91E-194
ASTLE	eo_baso_sum	PC9	-0.000203213	2.56E-07	0.798630824	3.59E-195	4.91E-194
ASTLE	eo_baso_sum	PC10	-0.002584007	3.14E-07	0.000141623	3.59E-195	4.91E-194
ASTLE	eo_baso_sum	PC11	-0.002013101	2.36E-07	0.000178004	3.59E-195	4.91E-194
ASTLE	eo_baso_sum	PC12	0.002966242	2.34E-07	1.50E-08	3.59E-195	4.91E-194
ASTLE	eo_baso_sum	PC13	0.014240771	2.61E-07	5.84E-170	3.59E-195	4.91E-194
ASTLE	eo_p	PC1	0.000261959	2.93E-07	0.729838504	4.09E-195	4.91E-194
ASTLE	eo_p	PC2	-0.000394861	2.73E-07	0.578047941	4.09E-195	4.91E-194
ASTLE	eo_p	PC3	-0.002690063	2.58E-07	8.45E-07	4.09E-195	4.91E-194
ASTLE	eo_p	PC4	-0.002872706	2.67E-07	1.95E-07	4.09E-195	4.91E-194
ASTLE	eo_p	PC5	0.001653923	2.33E-07	0.002217659	4.09E-195	4.91E-194
ASTLE	eo_p	PC6	0.000908565	2.31E-07	0.210451181	4.09E-195	4.91E-194
ASTLE	eo_p	PC7	0.000401799	2.20E-07	0.542067615	4.09E-195	4.91E-194
ASTLE	eo_p	PC8	0.000214939	2.54E-07	0.709024317	4.09E-195	4.91E-194
ASTLE	eo_p	PC9	-0.000767142	2.54E-07	0.33040057	4.09E-195	4.91E-194
ASTLE	eo_p	PC10	-0.00222138	3.12E-07	0.000661133	4.09E-195	4.91E-194
ASTLE	eo_p	PC11	-0.002234976	2.35E-07	7.35E-05	4.09E-195	4.91E-194
ASTLE	eo_p	PC12	0.002343611	2.33E-07	8.44E-06	4.09E-195	4.91E-194
ASTLE	eo_p	PC13	0.014291386	2.60E-07	1.02E-171	4.09E-195	4.91E-194
ASTLE	eo_p_gran	PC1	0.000632606	2.96E-07	0.303701222	1.62E-165	1.46E-164
ASTLE	eo_p_gran	PC2	-0.000365619	2.75E-07	0.582950618	1.62E-165	1.46E-164
ASTLE	eo_p_gran	PC3	-0.002190162	2.60E-07	9.02E-05	1.62E-165	1.46E-164
ASTLE	eo_p_gran	PC4	-0.003083217	2.69E-07	5.10E-08	1.62E-165	1.46E-164
ASTLE	eo_p_gran	PC5	0.00150332	2.35E-07	0.00466082	1.62E-165	1.46E-164
ASTLE	eo_p_gran	PC6	0.000798804	2.33E-07	0.270408789	1.62E-165	1.46E-164
ASTLE	eo_p_gran	PC7	0.000286772	2.22E-07	0.651087841	1.62E-165	1.46E-164
ASTLE	eo_p_gran	PC8	0.000300484	2.56E-07	0.628975593	1.62E-165	1.46E-164
ASTLE	eo_p_gran	PC9	-0.000770191	2.57E-07	0.33040057	1.62E-165	1.46E-164
ASTLE	eo_p_gran	PC10	-0.002225016	3.15E-07	0.000661133	1.62E-165	1.46E-164
ASTLE	eo_p_gran	PC11	-0.002173251	2.37E-07	7.37E-05	1.62E-165	1.46E-164
ASTLE	eo_p_gran	PC12	0.002391362	2.35E-07	7.11E-06	1.62E-165	1.46E-164
ASTLE	eo_p_gran	PC13	0.013130197	2.62E-07	4.05E-144	1.62E-165	1.46E-164
ASTLE	gran	PC1	-0.005180849	2.98E-07	3.96E-20	4.87E-34	2.50E-33
ASTLE	gran	PC2	-0.000538838	2.77E-07	0.440747498	4.87E-34	2.50E-33
ASTLE	gran	PC3	0.000374679	2.62E-07	0.596779047	4.87E-34	2.50E-33
ASTLE	gran	PC4	0.002686767	2.71E-07	1.28E-06	4.87E-34	2.50E-33
ASTLE	gran	PC5	0.000403507	2.37E-07	0.550451667	4.87E-34	2.50E-33
ASTLE	gran	PC6	-0.000524903	2.34E-07	0.481870205	4.87E-34	2.50E-33
ASTLE	gran	PC7	0.000912591	2.23E-07	0.137760462	4.87E-34	2.50E-33
ASTLE	gran	PC8	0.000924861	2.58E-07	0.214509557	4.87E-34	2.50E-33
ASTLE	gran	PC9	0.001617126	2.59E-07	0.007562334	4.87E-34	2.50E-33
ASTLE	gran	PC10	-0.000791685	3.17E-07	0.287667358	4.87E-34	2.50E-33
ASTLE	gran	PC11	0.000374123	2.39E-07	0.529504886	4.87E-34	2.50E-33
ASTLE	gran	PC12	0.001344243	2.36E-07	0.020442578	4.87E-34	2.50E-33
ASTLE	gran	PC13	0.003600641	2.64E-07	1.44E-11	4.87E-34	2.50E-33
ASTLE	gran_p_myeloid_wbc	PC1	-0.002321515	2.95E-07	6.20E-05	2.63E-20	6.32E-20
ASTLE	gran_p_myeloid_wbc	PC2	0.001687523	2.74E-07	0.005073892	2.63E-20	6.32E-20
ASTLE	gran_p_myeloid_wbc	PC3	-0.000660332	2.59E-07	0.389314501	2.63E-20	6.32E-20
ASTLE	gran_p_myeloid_wbc	PC4	0.002124572	2.68E-07	0.000134659	2.63E-20	6.32E-20
ASTLE	gran_p_myeloid_wbc	PC5	-0.001337712	2.35E-07	0.012150165	2.63E-20	6.32E-20
ASTLE	gran_p_myeloid_wbc	PC6	0.000338836	2.32E-07	0.597840416	2.63E-20	6.32E-20
ASTLE	gran_p_myeloid_wbc	PC7	-0.001577533	2.21E-07	0.003565615	2.63E-20	6.32E-20
ASTLE	gran_p_myeloid_wbc	PC8	0.001532681	2.55E-07	0.014455725	2.63E-20	6.32E-20
ASTLE	gran_p_myeloid_wbc	PC9	-0.000573078	2.56E-07	0.544728135	2.63E-20	6.32E-20
ASTLE	gran_p_myeloid_wbc	PC10	-0.001621812	3.14E-07	0.017071653	2.63E-20	6.32E-20
ASTLE	gran_p_myeloid_wbc	PC11	0.000788004	2.37E-07	0.157871569	2.63E-20	6.32E-20
ASTLE	gran_p_myeloid_wbc	PC12	0.000588936	2.34E-07	0.32139175	2.63E-20	6.32E-20
ASTLE	gran_p_myeloid_wbc	PC13	0.003312251	2.61E-07	3.65E-10	2.63E-20	6.32E-20
ASTLE	hct	PC1	0.000776822	2.88E-07	0.196999205	0.000697213	0.000697213
ASTLE	hct	PC2	0.000368342	2.68E-07	0.582950618	0.000697213	0.000697213
ASTLE	hct	PC3	0.000369822	2.53E-07	0.596779047	0.000697213	0.000697213
ASTLE	hct	PC4	0.000538201	2.62E-07	0.355840822	0.000697213	0.000697213
ASTLE	hct	PC5	-0.000535553	2.29E-07	0.395017835	0.000697213	0.000697213
ASTLE	hct	PC6	0.001261014	2.27E-07	0.058106886	0.000697213	0.000697213
ASTLE	hct	PC7	-0.001861947	2.16E-07	0.000445187	0.000697213	0.000697213
ASTLE	hct	PC8	0.000324654	2.49E-07	0.618780009	0.000697213	0.000697213
ASTLE	hct	PC9	-0.000434264	2.50E-07	0.630312591	0.000697213	0.000697213
ASTLE	hct	PC10	-0.0004328	3.07E-07	0.547933064	0.000697213	0.000697213
ASTLE	hct	PC11	0.001246137	2.31E-07	0.028693068	0.000697213	0.000697213
ASTLE	hct	PC12	-0.000180625	2.28E-07	0.819313603	0.000697213	0.000697213
ASTLE	hct	PC13	0.000743345	2.55E-07	0.184560306	0.000697213	0.000697213
ASTLE	hgb	PC1	0.001199816	2.91E-07	0.042581828	4.88E-05	5.32E-05
ASTLE	hgb	PC2	0.000267919	2.70E-07	0.704216239	4.88E-05	5.32E-05
ASTLE	hgb	PC3	0.000466057	2.56E-07	0.513576721	4.88E-05	5.32E-05
ASTLE	hgb	PC4	0.000396178	2.65E-07	0.496439618	4.88E-05	5.32E-05
ASTLE	hgb	PC5	-0.000902889	2.31E-07	0.108830169	4.88E-05	5.32E-05
ASTLE	hgb	PC6	0.001664085	2.29E-07	0.006008114	4.88E-05	5.32E-05
ASTLE	hgb	PC7	-0.001654003	2.18E-07	0.002376964	4.88E-05	5.32E-05
ASTLE	hgb	PC8	0.000516457	2.52E-07	0.472020767	4.88E-05	5.32E-05
ASTLE	hgb	PC9	-0.00053958	2.52E-07	0.565460889	4.88E-05	5.32E-05
ASTLE	hgb	PC10	-0.000428332	3.10E-07	0.547933064	4.88E-05	5.32E-05
ASTLE	hgb	PC11	0.00141243	2.33E-07	0.012441735	4.88E-05	5.32E-05
ASTLE	hgb	PC12	0.000158218	2.31E-07	0.834470709	4.88E-05	5.32E-05
ASTLE	hgb	PC13	0.000357057	2.58E-07	0.559426092	4.88E-05	5.32E-05
ASTLE	hlr	PC1	-2.12E-05	2.97E-07	0.982067053	1.02E-08	1.47E-08
ASTLE	hlr	PC2	-0.00208041	2.76E-07	0.000454072	1.02E-08	1.47E-08
ASTLE	hlr	PC3	-1.06E-05	2.61E-07	0.983498774	1.02E-08	1.47E-08
ASTLE	hlr	PC4	0.000930596	2.70E-07	0.132347515	1.02E-08	1.47E-08
ASTLE	hlr	PC5	-0.002628036	2.36E-07	1.16E-06	1.02E-08	1.47E-08
ASTLE	hlr	PC6	4.97E-05	2.34E-07	0.944326629	1.02E-08	1.47E-08
ASTLE	hlr	PC7	0.000632713	2.23E-07	0.281654707	1.02E-08	1.47E-08
ASTLE	hlr	PC8	-0.000866324	2.57E-07	0.214509557	1.02E-08	1.47E-08
ASTLE	hlr	PC9	-0.00025891	2.58E-07	0.798630824	1.02E-08	1.47E-08
ASTLE	hlr	PC10	0.001165847	3.16E-07	0.105575953	1.02E-08	1.47E-08
ASTLE	hlr	PC11	0.001334437	2.38E-07	0.020511006	1.02E-08	1.47E-08
ASTLE	hlr	PC12	-6.25E-05	2.35E-07	0.979032633	1.02E-08	1.47E-08
ASTLE	hlr	PC13	-0.000383819	2.63E-07	0.545183543	1.02E-08	1.47E-08
ASTLE	hlr_p	PC1	0.000111403	2.97E-07	0.887275993	5.18E-09	8.11E-09
ASTLE	hlr_p	PC2	-0.002228702	2.76E-07	0.000268393	5.18E-09	8.11E-09
ASTLE	hlr_p	PC3	0.000202469	2.61E-07	0.754882515	5.18E-09	8.11E-09
ASTLE	hlr_p	PC4	0.000860661	2.70E-07	0.160211526	5.18E-09	8.11E-09
ASTLE	hlr_p	PC5	-0.002639373	2.36E-07	1.16E-06	5.18E-09	8.11E-09
ASTLE	hlr_p	PC6	-0.000171681	2.34E-07	0.83890622	5.18E-09	8.11E-09
ASTLE	hlr_p	PC7	0.000910782	2.23E-07	0.137760462	5.18E-09	8.11E-09
ASTLE	hlr_p	PC8	-0.000765343	2.57E-07	0.262380055	5.18E-09	8.11E-09
ASTLE	hlr_p	PC9	-0.000212338	2.58E-07	0.798630824	5.18E-09	8.11E-09
ASTLE	hlr_p	PC10	0.001204977	3.16E-07	0.105575953	5.18E-09	8.11E-09
ASTLE	hlr_p	PC11	0.001113015	2.38E-07	0.050873915	5.18E-09	8.11E-09
ASTLE	hlr_p	PC12	2.05E-05	2.35E-07	0.989282534	5.18E-09	8.11E-09
ASTLE	hlr_p	PC13	-0.000598242	2.63E-07	0.30229173	5.18E-09	8.11E-09
ASTLE	irf	PC1	-0.0001714	2.91E-07	0.819003535	1.26E-05	1.52E-05
ASTLE	irf	PC2	-0.001441373	2.71E-07	0.016884026	1.26E-05	1.52E-05
ASTLE	irf	PC3	0.000245768	2.56E-07	0.738336912	1.26E-05	1.52E-05
ASTLE	irf	PC4	0.000575318	2.65E-07	0.339360809	1.26E-05	1.52E-05
ASTLE	irf	PC5	-0.001934856	2.32E-07	0.000300302	1.26E-05	1.52E-05
ASTLE	irf	PC6	-0.000435953	2.29E-07	0.543464175	1.26E-05	1.52E-05
ASTLE	irf	PC7	0.000860852	2.18E-07	0.147297906	1.26E-05	1.52E-05
ASTLE	irf	PC8	-0.001075233	2.52E-07	0.129010197	1.26E-05	1.52E-05
ASTLE	irf	PC9	-0.00012595	2.53E-07	0.849381545	1.26E-05	1.52E-05
ASTLE	irf	PC10	0.000603113	3.10E-07	0.418208716	1.26E-05	1.52E-05
ASTLE	irf	PC11	0.001167499	2.34E-07	0.040497348	1.26E-05	1.52E-05
ASTLE	irf	PC12	-0.000612762	2.31E-07	0.303439997	1.26E-05	1.52E-05
ASTLE	irf	PC13	-0.00117276	2.58E-07	0.030194835	1.26E-05	1.52E-05
ASTLE	lymph	PC1	-0.003664384	2.99E-07	1.09E-10	3.74E-32	1.35E-31
ASTLE	lymph	PC2	6.79E-05	2.79E-07	0.897632128	3.74E-32	1.35E-31
ASTLE	lymph	PC3	0.004068891	2.63E-07	7.97E-14	3.74E-32	1.35E-31
ASTLE	lymph	PC4	0.000803823	2.73E-07	0.19364085	3.74E-32	1.35E-31
ASTLE	lymph	PC5	-0.000297442	2.38E-07	0.666555016	3.74E-32	1.35E-31
ASTLE	lymph	PC6	-0.001736231	2.35E-07	0.006008114	3.74E-32	1.35E-31
ASTLE	lymph	PC7	-0.000127215	2.25E-07	0.788338495	3.74E-32	1.35E-31
ASTLE	lymph	PC8	0.00210502	2.59E-07	0.001279739	3.74E-32	1.35E-31
ASTLE	lymph	PC9	0.001136174	2.60E-07	0.092995367	3.74E-32	1.35E-31
ASTLE	lymph	PC10	-0.00202947	3.19E-07	0.001675117	3.74E-32	1.35E-31
ASTLE	lymph	PC11	0.000118763	2.40E-07	0.808590588	3.74E-32	1.35E-31
ASTLE	lymph	PC12	0.002836712	2.37E-07	7.01E-08	3.74E-32	1.35E-31
ASTLE	lymph	PC13	3.92E-05	2.65E-07	0.939356528	3.74E-32	1.35E-31
ASTLE	lymph_p	PC1	0.001245209	2.93E-07	0.040601051	2.43E-16	4.60E-16
ASTLE	lymph_p	PC2	0.0008787	2.73E-07	0.175157963	2.43E-16	4.60E-16
ASTLE	lymph_p	PC3	0.002898468	2.58E-07	1.43E-07	2.43E-16	4.60E-16
ASTLE	lymph_p	PC4	-0.001121538	2.67E-07	0.06342977	2.43E-16	4.60E-16
ASTLE	lymph_p	PC5	-0.000590825	2.33E-07	0.361943062	2.43E-16	4.60E-16
ASTLE	lymph_p	PC6	-0.000861422	2.30E-07	0.238162912	2.43E-16	4.60E-16
ASTLE	lymph_p	PC7	-0.00113243	2.20E-07	0.059448623	2.43E-16	4.60E-16
ASTLE	lymph_p	PC8	0.000959166	2.54E-07	0.204823687	2.43E-16	4.60E-16
ASTLE	lymph_p	PC9	-0.000502762	2.54E-07	0.604221044	2.43E-16	4.60E-16
ASTLE	lymph_p	PC10	-0.000989786	3.12E-07	0.183506069	2.43E-16	4.60E-16
ASTLE	lymph_p	PC11	-0.000170716	2.35E-07	0.75081177	2.43E-16	4.60E-16
ASTLE	lymph_p	PC12	0.0010555	2.32E-07	0.054145177	2.43E-16	4.60E-16
ASTLE	lymph_p	PC13	-0.002659055	2.60E-07	5.44E-07	2.43E-16	4.60E-16
ASTLE	mch	PC1	0.003055155	2.89E-07	6.05E-08	1.88E-17	3.98E-17
ASTLE	mch	PC2	-0.001276919	2.69E-07	0.035634869	1.88E-17	3.98E-17
ASTLE	mch	PC3	0.002598928	2.55E-07	1.55E-06	1.88E-17	3.98E-17
ASTLE	mch	PC4	-0.000535936	2.64E-07	0.355840822	1.88E-17	3.98E-17
ASTLE	mch	PC5	-0.001946241	2.30E-07	0.000300181	1.88E-17	3.98E-17
ASTLE	mch	PC6	-0.000388568	2.28E-07	0.575182837	1.88E-17	3.98E-17
ASTLE	mch	PC7	0.000800662	2.17E-07	0.171312039	1.88E-17	3.98E-17
ASTLE	mch	PC8	0.001440513	2.50E-07	0.020569133	1.88E-17	3.98E-17
ASTLE	mch	PC9	-0.000229704	2.51E-07	0.798630824	1.88E-17	3.98E-17
ASTLE	mch	PC10	-0.000871073	3.08E-07	0.262503755	1.88E-17	3.98E-17
ASTLE	mch	PC11	-0.000686041	2.32E-07	0.222647678	1.88E-17	3.98E-17
ASTLE	mch	PC12	0.001035961	2.29E-07	0.055010362	1.88E-17	3.98E-17
ASTLE	mch	PC13	-0.001915575	2.57E-07	0.000279953	1.88E-17	3.98E-17
ASTLE	mchc	PC1	0.001395519	2.77E-07	0.01697601	3.98E-05	4.47E-05
ASTLE	mchc	PC2	-0.000886863	2.58E-07	0.170878156	3.98E-05	4.47E-05
ASTLE	mchc	PC3	0.000547954	2.44E-07	0.468180893	3.98E-05	4.47E-05
ASTLE	mchc	PC4	-0.00027814	2.52E-07	0.613916864	3.98E-05	4.47E-05
ASTLE	mchc	PC5	-0.001469417	2.20E-07	0.00466082	3.98E-05	4.47E-05
ASTLE	mchc	PC6	0.001242045	2.18E-07	0.058106886	3.98E-05	4.47E-05
ASTLE	mchc	PC7	0.000721693	2.08E-07	0.214893275	3.98E-05	4.47E-05
ASTLE	mchc	PC8	0.000273494	2.40E-07	0.628975593	3.98E-05	4.47E-05
ASTLE	mchc	PC9	-0.000666994	2.41E-07	0.417269153	3.98E-05	4.47E-05
ASTLE	mchc	PC10	-0.00011125	2.95E-07	0.913900899	3.98E-05	4.47E-05
ASTLE	mchc	PC11	0.000529415	2.22E-07	0.32481627	3.98E-05	4.47E-05
ASTLE	mchc	PC12	0.001173169	2.20E-07	0.036976891	3.98E-05	4.47E-05
ASTLE	mchc	PC13	-0.001010532	2.46E-07	0.057355901	3.98E-05	4.47E-05
ASTLE	mcv	PC1	0.002903957	2.88E-07	2.45E-07	7.65E-17	1.53E-16
ASTLE	mcv	PC2	-0.001370763	2.68E-07	0.022328131	7.65E-17	1.53E-16
ASTLE	mcv	PC3	0.002861011	2.53E-07	1.43E-07	7.65E-17	1.53E-16
ASTLE	mcv	PC4	-0.000302451	2.62E-07	0.605046074	7.65E-17	1.53E-16
ASTLE	mcv	PC5	-0.0015015	2.29E-07	0.00466082	7.65E-17	1.53E-16
ASTLE	mcv	PC6	-0.001124819	2.26E-07	0.108412909	7.65E-17	1.53E-16
ASTLE	mcv	PC7	0.000440445	2.16E-07	0.49390141	7.65E-17	1.53E-16
ASTLE	mcv	PC8	0.001601712	2.49E-07	0.009574701	7.65E-17	1.53E-16
ASTLE	mcv	PC9	-1.11E-05	2.50E-07	0.982357205	7.65E-17	1.53E-16
ASTLE	mcv	PC10	-0.000782843	3.06E-07	0.287667358	7.65E-17	1.53E-16
ASTLE	mcv	PC11	-0.001142734	2.31E-07	0.041802092	7.65E-17	1.53E-16
ASTLE	mcv	PC12	0.000524092	2.28E-07	0.377329961	7.65E-17	1.53E-16
ASTLE	mcv	PC13	-0.001555386	2.55E-07	0.003242301	7.65E-17	1.53E-16
ASTLE	mono	PC1	-0.002493801	2.95E-07	1.56E-05	3.28E-21	8.43E-21
ASTLE	mono	PC2	-0.002596001	2.74E-07	2.55E-05	3.28E-21	8.43E-21
ASTLE	mono	PC3	0.001039988	2.59E-07	0.086978429	3.28E-21	8.43E-21
ASTLE	mono	PC4	8.27E-05	2.68E-07	0.873102646	3.28E-21	8.43E-21
ASTLE	mono	PC5	0.002043727	2.34E-07	0.000175444	3.28E-21	8.43E-21
ASTLE	mono	PC6	-0.00091801	2.32E-07	0.210451181	3.28E-21	8.43E-21
ASTLE	mono	PC7	0.002701781	2.21E-07	3.25E-07	3.28E-21	8.43E-21
ASTLE	mono	PC8	-0.000639413	2.55E-07	0.336225472	3.28E-21	8.43E-21
ASTLE	mono	PC9	0.002104766	2.56E-07	0.001138205	3.28E-21	8.43E-21
ASTLE	mono	PC10	0.000798129	3.14E-07	0.287667358	3.28E-21	8.43E-21
ASTLE	mono	PC11	-0.000579375	2.37E-07	0.300274763	3.28E-21	8.43E-21
ASTLE	mono	PC12	0.000654654	2.34E-07	0.274967985	3.28E-21	8.43E-21
ASTLE	mono	PC13	-0.000181618	2.61E-07	0.780107282	3.28E-21	8.43E-21
ASTLE	mono_p	PC1	0.001869312	2.93E-07	0.0016582	4.71E-24	1.30E-23
ASTLE	mono_p	PC2	-0.00222835	2.73E-07	0.000268393	4.71E-24	1.30E-23
ASTLE	mono_p	PC3	-0.00049436	2.58E-07	0.513576721	4.71E-24	1.30E-23
ASTLE	mono_p	PC4	-0.001899235	2.67E-07	0.000709484	4.71E-24	1.30E-23
ASTLE	mono_p	PC5	0.001769149	2.33E-07	0.00111979	4.71E-24	1.30E-23
ASTLE	mono_p	PC6	-0.000106456	2.31E-07	0.927607269	4.71E-24	1.30E-23
ASTLE	mono_p	PC7	0.002240296	2.20E-07	3.18E-05	4.71E-24	1.30E-23
ASTLE	mono_p	PC8	-0.001795614	2.54E-07	0.004362571	4.71E-24	1.30E-23
ASTLE	mono_p	PC9	0.00094982	2.54E-07	0.179098793	4.71E-24	1.30E-23
ASTLE	mono_p	PC10	0.002116445	3.12E-07	0.000910159	4.71E-24	1.30E-23
ASTLE	mono_p	PC11	-0.000814168	2.35E-07	0.157871569	4.71E-24	1.30E-23
ASTLE	mono_p	PC12	-0.001014007	2.32E-07	0.060787774	4.71E-24	1.30E-23
ASTLE	mono_p	PC13	-0.00262315	2.60E-07	7.35E-07	4.71E-24	1.30E-23
ASTLE	mpv	PC1	-0.000449162	3.02E-07	0.496240159	5.83E-05	6.17E-05
ASTLE	mpv	PC2	0.000217502	2.81E-07	0.766884088	5.83E-05	6.17E-05
ASTLE	mpv	PC3	0.000229435	2.66E-07	0.738336912	5.83E-05	6.17E-05
ASTLE	mpv	PC4	0.000610479	2.75E-07	0.325734887	5.83E-05	6.17E-05
ASTLE	mpv	PC5	0.001120549	2.41E-07	0.042289066	5.83E-05	6.17E-05
ASTLE	mpv	PC6	5.06E-05	2.38E-07	0.944326629	5.83E-05	6.17E-05
ASTLE	mpv	PC7	-0.001651933	2.26E-07	0.002657142	5.83E-05	6.17E-05
ASTLE	mpv	PC8	0.001842418	2.62E-07	0.004362571	5.83E-05	6.17E-05
ASTLE	mpv	PC9	6.80E-05	2.62E-07	0.919950939	5.83E-05	6.17E-05
ASTLE	mpv	PC10	0.000485767	3.21E-07	0.521983253	5.83E-05	6.17E-05
ASTLE	mpv	PC11	0.000169959	2.42E-07	0.75081177	5.83E-05	6.17E-05
ASTLE	mpv	PC12	-0.001099731	2.40E-07	0.054145177	5.83E-05	6.17E-05
ASTLE	mpv	PC13	0.000756877	2.68E-07	0.184560306	5.83E-05	6.17E-05
ASTLE	myeloid_wbc	PC1	-0.005147908	2.99E-07	4.44E-20	3.63E-33	1.45E-32
ASTLE	myeloid_wbc	PC2	-0.00089833	2.79E-07	0.175157963	3.63E-33	1.45E-32
ASTLE	myeloid_wbc	PC3	0.000476728	2.63E-07	0.513576721	3.63E-33	1.45E-32
ASTLE	myeloid_wbc	PC4	0.002463289	2.73E-07	9.53E-06	3.63E-33	1.45E-32
ASTLE	myeloid_wbc	PC5	0.000577945	2.38E-07	0.369889315	3.63E-33	1.45E-32
ASTLE	myeloid_wbc	PC6	-0.000638117	2.35E-07	0.417764101	3.63E-33	1.45E-32
ASTLE	myeloid_wbc	PC7	0.001135847	2.24E-07	0.059448623	3.63E-33	1.45E-32
ASTLE	myeloid_wbc	PC8	0.000734618	2.59E-07	0.282356775	3.63E-33	1.45E-32
ASTLE	myeloid_wbc	PC9	0.001811275	2.60E-07	0.005221388	3.63E-33	1.45E-32
ASTLE	myeloid_wbc	PC10	-0.000629344	3.19E-07	0.414765867	3.63E-33	1.45E-32
ASTLE	myeloid_wbc	PC11	0.000241494	2.40E-07	0.678827057	3.63E-33	1.45E-32
ASTLE	myeloid_wbc	PC12	0.001303481	2.37E-07	0.024439614	3.63E-33	1.45E-32
ASTLE	myeloid_wbc	PC13	0.003426788	2.65E-07	1.29E-10	3.63E-33	1.45E-32
ASTLE	neut	PC1	-0.004912836	2.96E-07	1.07E-18	2.69E-25	8.07E-25
ASTLE	neut	PC2	-0.00046544	2.76E-07	0.500612325	2.69E-25	8.07E-25
ASTLE	neut	PC3	0.000537693	2.61E-07	0.478272064	2.69E-25	8.07E-25
ASTLE	neut	PC4	0.00291278	2.70E-07	1.86E-07	2.69E-25	8.07E-25
ASTLE	neut	PC5	0.000259925	2.36E-07	0.666555016	2.69E-25	8.07E-25
ASTLE	neut	PC6	-0.000606689	2.33E-07	0.417764101	2.69E-25	8.07E-25
ASTLE	neut	PC7	0.000891749	2.22E-07	0.140520766	2.69E-25	8.07E-25
ASTLE	neut	PC8	0.000860504	2.57E-07	0.214509557	2.69E-25	8.07E-25
ASTLE	neut	PC9	0.001618724	2.57E-07	0.007562334	2.69E-25	8.07E-25
ASTLE	neut	PC10	-0.000566551	3.16E-07	0.447193904	2.69E-25	8.07E-25
ASTLE	neut	PC11	0.000624364	2.38E-07	0.267359381	2.69E-25	8.07E-25
ASTLE	neut	PC12	0.001152203	2.35E-07	0.044935094	2.69E-25	8.07E-25
ASTLE	neut	PC13	0.002052352	2.63E-07	0.000117558	2.69E-25	8.07E-25
ASTLE	neut_eo_sum	PC1	-0.005150086	2.97E-07	3.96E-20	2.25E-33	1.01E-32
ASTLE	neut_eo_sum	PC2	-0.000543311	2.76E-07	0.440747498	2.25E-33	1.01E-32
ASTLE	neut_eo_sum	PC3	0.00037652	2.61E-07	0.596779047	2.25E-33	1.01E-32
ASTLE	neut_eo_sum	PC4	0.002687768	2.70E-07	1.28E-06	2.25E-33	1.01E-32
ASTLE	neut_eo_sum	PC5	0.000428821	2.36E-07	0.543807518	2.25E-33	1.01E-32
ASTLE	neut_eo_sum	PC6	-0.000520828	2.33E-07	0.481870205	2.25E-33	1.01E-32
ASTLE	neut_eo_sum	PC7	0.000927493	2.23E-07	0.137760462	2.25E-33	1.01E-32
ASTLE	neut_eo_sum	PC8	0.000897706	2.57E-07	0.214509557	2.25E-33	1.01E-32
ASTLE	neut_eo_sum	PC9	0.001539431	2.58E-07	0.010916475	2.25E-33	1.01E-32
ASTLE	neut_eo_sum	PC10	-0.000796264	3.16E-07	0.287667358	2.25E-33	1.01E-32
ASTLE	neut_eo_sum	PC11	0.000363954	2.38E-07	0.529504886	2.25E-33	1.01E-32
ASTLE	neut_eo_sum	PC12	0.001428749	2.35E-07	0.012945616	2.25E-33	1.01E-32
ASTLE	neut_eo_sum	PC13	0.003494488	2.63E-07	4.91E-11	2.25E-33	1.01E-32
ASTLE	neut_p	PC1	-0.001508287	2.94E-07	0.012170873	1.35E-07	1.87E-07
ASTLE	neut_p	PC2	-0.000100584	2.74E-07	0.871733931	1.35E-07	1.87E-07
ASTLE	neut_p	PC3	-0.001872679	2.59E-07	0.000829113	1.35E-07	1.87E-07
ASTLE	neut_p	PC4	0.002145568	2.68E-07	0.000121954	1.35E-07	1.87E-07
ASTLE	neut_p	PC5	-0.000262987	2.34E-07	0.666555016	1.35E-07	1.87E-07
ASTLE	neut_p	PC6	0.000631829	2.31E-07	0.417764101	1.35E-07	1.87E-07
ASTLE	neut_p	PC7	0.000331548	2.21E-07	0.617410319	1.35E-07	1.87E-07
ASTLE	neut_p	PC8	-0.000389542	2.55E-07	0.586805497	1.35E-07	1.87E-07
ASTLE	neut_p	PC9	0.000479635	2.55E-07	0.610581351	1.35E-07	1.87E-07
ASTLE	neut_p	PC10	0.000747647	3.13E-07	0.311238229	1.35E-07	1.87E-07
ASTLE	neut_p	PC11	0.000872625	2.36E-07	0.137375448	1.35E-07	1.87E-07
ASTLE	neut_p	PC12	-0.001099358	2.33E-07	0.054145177	1.35E-07	1.87E-07
ASTLE	neut_p	PC13	-0.000171593	2.61E-07	0.780107282	1.35E-07	1.87E-07
ASTLE	neut_p_gran	PC1	-0.000774702	2.96E-07	0.198343149	9.41E-148	6.77E-147
ASTLE	neut_p_gran	PC2	0.000746149	2.75E-07	0.265617324	9.41E-148	6.77E-147
ASTLE	neut_p_gran	PC3	0.00186637	2.60E-07	0.000829113	9.41E-148	6.77E-147
ASTLE	neut_p_gran	PC4	0.003291011	2.69E-07	8.23E-09	9.41E-148	6.77E-147
ASTLE	neut_p_gran	PC5	-0.001363305	2.35E-07	0.011146769	9.41E-148	6.77E-147
ASTLE	neut_p_gran	PC6	-0.000704697	2.33E-07	0.370281269	9.41E-148	6.77E-147
ASTLE	neut_p_gran	PC7	-0.000242401	2.22E-07	0.66195974	9.41E-148	6.77E-147
ASTLE	neut_p_gran	PC8	-0.000289648	2.56E-07	0.628975593	9.41E-148	6.77E-147
ASTLE	neut_p_gran	PC9	0.000988245	2.57E-07	0.167390643	9.41E-148	6.77E-147
ASTLE	neut_p_gran	PC10	0.002130368	3.15E-07	0.000910159	9.41E-148	6.77E-147
ASTLE	neut_p_gran	PC11	0.002189097	2.37E-07	7.37E-05	9.41E-148	6.77E-147
ASTLE	neut_p_gran	PC12	-0.00226617	2.35E-07	1.73E-05	9.41E-148	6.77E-147
ASTLE	neut_p_gran	PC13	-0.012326938	2.62E-07	3.18E-127	9.41E-148	6.77E-147
ASTLE	pct	PC1	-0.001406684	3.09E-07	0.022712622	2.84E-11	5.10E-11
ASTLE	pct	PC2	0.000186766	2.88E-07	0.793799779	2.84E-11	5.10E-11
ASTLE	pct	PC3	-0.00138337	2.72E-07	0.020512158	2.84E-11	5.10E-11
ASTLE	pct	PC4	0.000983072	2.81E-07	0.120971903	2.84E-11	5.10E-11
ASTLE	pct	PC5	-0.000897383	2.46E-07	0.120720981	2.84E-11	5.10E-11
ASTLE	pct	PC6	-0.000959932	2.43E-07	0.210451181	2.84E-11	5.10E-11
ASTLE	pct	PC7	-0.000389596	2.32E-07	0.557693705	2.84E-11	5.10E-11
ASTLE	pct	PC8	0.000520107	2.68E-07	0.472020767	2.84E-11	5.10E-11
ASTLE	pct	PC9	0.001671792	2.68E-07	0.007562334	2.84E-11	5.10E-11
ASTLE	pct	PC10	2.49E-05	3.29E-07	0.965403731	2.84E-11	5.10E-11
ASTLE	pct	PC11	0.00209633	2.48E-07	0.000154075	2.84E-11	5.10E-11
ASTLE	pct	PC12	-0.001223871	2.45E-07	0.037185885	2.84E-11	5.10E-11
ASTLE	pct	PC13	0.002269222	2.74E-07	3.51E-05	2.84E-11	5.10E-11
ASTLE	pdw	PC1	-0.000854783	2.98E-07	0.162561427	9.01E-10	1.47E-09
ASTLE	pdw	PC2	0.00076469	2.78E-07	0.264105188	9.01E-10	1.47E-09
ASTLE	pdw	PC3	-0.001282933	2.62E-07	0.02945368	9.01E-10	1.47E-09
ASTLE	pdw	PC4	-0.00063145	2.72E-07	0.324987239	9.01E-10	1.47E-09
ASTLE	pdw	PC5	0.000142768	2.38E-07	0.791554618	9.01E-10	1.47E-09
ASTLE	pdw	PC6	0.000345621	2.35E-07	0.597840416	9.01E-10	1.47E-09
ASTLE	pdw	PC7	-0.001950957	2.24E-07	0.00035219	9.01E-10	1.47E-09
ASTLE	pdw	PC8	-0.000672455	2.58E-07	0.318578793	9.01E-10	1.47E-09
ASTLE	pdw	PC9	-0.000626131	2.59E-07	0.491597778	9.01E-10	1.47E-09
ASTLE	pdw	PC10	0.000183872	3.18E-07	0.864228254	9.01E-10	1.47E-09
ASTLE	pdw	PC11	0.002381017	2.40E-07	4.12E-05	9.01E-10	1.47E-09
ASTLE	pdw	PC12	-0.001070702	2.37E-07	0.054145177	9.01E-10	1.47E-09
ASTLE	pdw	PC13	0.002174729	2.64E-07	4.97E-05	9.01E-10	1.47E-09
ASTLE	plt	PC1	-0.000984508	3.07E-07	0.10870016	7.11E-07	9.14E-07
ASTLE	plt	PC2	0.000161259	2.86E-07	0.80776448	7.11E-07	9.14E-07
ASTLE	plt	PC3	-0.001284343	2.70E-07	0.030296876	7.11E-07	9.14E-07
ASTLE	plt	PC4	0.000619477	2.79E-07	0.325734887	7.11E-07	9.14E-07
ASTLE	plt	PC5	-0.001325152	2.44E-07	0.014700049	7.11E-07	9.14E-07
ASTLE	plt	PC6	-0.000820164	2.42E-07	0.270408789	7.11E-07	9.14E-07
ASTLE	plt	PC7	0.00027757	2.30E-07	0.653639247	7.11E-07	9.14E-07
ASTLE	plt	PC8	-0.000354661	2.66E-07	0.610177387	7.11E-07	9.14E-07
ASTLE	plt	PC9	0.00147729	2.66E-07	0.016824503	7.11E-07	9.14E-07
ASTLE	plt	PC10	-2.66E-05	3.27E-07	0.965403731	7.11E-07	9.14E-07
ASTLE	plt	PC11	0.001692199	2.46E-07	0.002610297	7.11E-07	9.14E-07
ASTLE	plt	PC12	-0.000525363	2.43E-07	0.382635435	7.11E-07	9.14E-07
ASTLE	plt	PC13	0.001689305	2.72E-07	0.002059582	7.11E-07	9.14E-07
ASTLE	rbc	PC1	-0.001056063	2.92E-07	0.076016611	5.82E-09	8.73E-09
ASTLE	rbc	PC2	0.001230965	2.72E-07	0.04372143	5.82E-09	8.73E-09
ASTLE	rbc	PC3	-0.001409355	2.57E-07	0.015043306	5.82E-09	8.73E-09
ASTLE	rbc	PC4	0.000640725	2.66E-07	0.321297375	5.82E-09	8.73E-09
ASTLE	rbc	PC5	0.000317449	2.33E-07	0.656112031	5.82E-09	8.73E-09
ASTLE	rbc	PC6	0.001827542	2.30E-07	0.004960153	5.82E-09	8.73E-09
ASTLE	rbc	PC7	-0.001924944	2.19E-07	0.00035219	5.82E-09	8.73E-09
ASTLE	rbc	PC8	-0.000802765	2.53E-07	0.248482889	5.82E-09	8.73E-09
ASTLE	rbc	PC9	-0.000356392	2.54E-07	0.689942904	5.82E-09	8.73E-09
ASTLE	rbc	PC10	7.38E-05	3.11E-07	0.947396968	5.82E-09	8.73E-09
ASTLE	rbc	PC11	0.001707854	2.35E-07	0.001893847	5.82E-09	8.73E-09
ASTLE	rbc	PC12	-0.000480564	2.32E-07	0.40893956	5.82E-09	8.73E-09
ASTLE	rbc	PC13	0.001579503	2.59E-07	0.003125943	5.82E-09	8.73E-09
ASTLE	rdw	PC1	-0.001210441	2.89E-07	0.041854792	7.07E-18	1.59E-17
ASTLE	rdw	PC2	0.002070011	2.69E-07	0.000454072	7.07E-18	1.59E-17
ASTLE	rdw	PC3	-0.002851512	2.55E-07	1.43E-07	7.07E-18	1.59E-17
ASTLE	rdw	PC4	-0.000247217	2.64E-07	0.648133368	7.07E-18	1.59E-17
ASTLE	rdw	PC5	0.001510885	2.30E-07	0.00466082	7.07E-18	1.59E-17
ASTLE	rdw	PC6	-1.63E-05	2.28E-07	0.972750188	7.07E-18	1.59E-17
ASTLE	rdw	PC7	0.000563567	2.17E-07	0.339589683	7.07E-18	1.59E-17
ASTLE	rdw	PC8	-0.001743787	2.51E-07	0.004453612	7.07E-18	1.59E-17
ASTLE	rdw	PC9	-0.000175836	2.51E-07	0.816445084	7.07E-18	1.59E-17
ASTLE	rdw	PC10	0.00147484	3.08E-07	0.031568943	7.07E-18	1.59E-17
ASTLE	rdw	PC11	0.001050693	2.32E-07	0.061961427	7.07E-18	1.59E-17
ASTLE	rdw	PC12	-0.001779395	2.29E-07	0.000915817	7.07E-18	1.59E-17
ASTLE	rdw	PC13	0.002195079	2.56E-07	3.51E-05	7.07E-18	1.59E-17
ASTLE	ret	PC1	1.23E-05	2.98E-07	0.982067053	1.31E-06	1.63E-06
ASTLE	ret	PC2	-0.001850877	2.77E-07	0.002259148	1.31E-06	1.63E-06
ASTLE	ret	PC3	-0.000266164	2.62E-07	0.738336912	1.31E-06	1.63E-06
ASTLE	ret	PC4	0.001027575	2.71E-07	0.097026766	1.31E-06	1.63E-06
ASTLE	ret	PC5	-0.002311525	2.37E-07	1.86E-05	1.31E-06	1.63E-06
ASTLE	ret	PC6	0.000448233	2.34E-07	0.543464175	1.31E-06	1.63E-06
ASTLE	ret	PC7	0.000195891	2.23E-07	0.71600139	1.31E-06	1.63E-06
ASTLE	ret	PC8	-0.000494814	2.58E-07	0.475088502	1.31E-06	1.63E-06
ASTLE	ret	PC9	-0.000244908	2.59E-07	0.798630824	1.31E-06	1.63E-06
ASTLE	ret	PC10	0.001173163	3.17E-07	0.105575953	1.31E-06	1.63E-06
ASTLE	ret	PC11	0.001189562	2.39E-07	0.040497348	1.31E-06	1.63E-06
ASTLE	ret	PC12	0.000382736	2.36E-07	0.517225157	1.31E-06	1.63E-06
ASTLE	ret	PC13	0.00032424	2.64E-07	0.594011015	1.31E-06	1.63E-06
ASTLE	ret_p	PC1	0.000213916	2.97E-07	0.781765236	6.00E-07	8.01E-07
ASTLE	ret_p	PC2	-0.002186778	2.77E-07	0.000292045	6.00E-07	8.01E-07
ASTLE	ret_p	PC3	3.51E-05	2.62E-07	0.972388158	6.00E-07	8.01E-07
ASTLE	ret_p	PC4	0.000871488	2.71E-07	0.160211526	6.00E-07	8.01E-07
ASTLE	ret_p	PC5	-0.002412397	2.37E-07	8.58E-06	6.00E-07	8.01E-07
ASTLE	ret_p	PC6	7.02E-05	2.34E-07	0.944326629	6.00E-07	8.01E-07
ASTLE	ret_p	PC7	0.000637805	2.23E-07	0.281654707	6.00E-07	8.01E-07
ASTLE	ret_p	PC8	-0.000355545	2.58E-07	0.610177387	6.00E-07	8.01E-07
ASTLE	ret_p	PC9	-0.0001489	2.58E-07	0.839491192	6.00E-07	8.01E-07
ASTLE	ret_p	PC10	0.001188547	3.17E-07	0.105575953	6.00E-07	8.01E-07
ASTLE	ret_p	PC11	0.000805541	2.39E-07	0.157871569	6.00E-07	8.01E-07
ASTLE	ret_p	PC12	0.000462428	2.36E-07	0.423460593	6.00E-07	8.01E-07
ASTLE	ret_p	PC13	6.63E-05	2.64E-07	0.92285328	6.00E-07	8.01E-07
ASTLE	wbc	PC1	-0.005668746	2.97E-07	8.34E-24	4.05E-40	2.43E-39
ASTLE	wbc	PC2	-0.000681296	2.76E-07	0.318842428	4.05E-40	2.43E-39
ASTLE	wbc	PC3	0.001989251	2.61E-07	0.000395767	4.05E-40	2.43E-39
ASTLE	wbc	PC4	0.002629681	2.70E-07	1.91E-06	4.05E-40	2.43E-39
ASTLE	wbc	PC5	0.000397994	2.36E-07	0.550451667	4.05E-40	2.43E-39
ASTLE	wbc	PC6	-0.00109563	2.33E-07	0.120129279	4.05E-40	2.43E-39
ASTLE	wbc	PC7	0.001001751	2.23E-07	0.110417719	4.05E-40	2.43E-39
ASTLE	wbc	PC8	0.00125673	2.57E-07	0.059288851	4.05E-40	2.43E-39
ASTLE	wbc	PC9	0.001785634	2.58E-07	0.005221388	4.05E-40	2.43E-39
ASTLE	wbc	PC10	-0.00112712	3.16E-07	0.115688108	4.05E-40	2.43E-39
ASTLE	wbc	PC11	0.000325381	2.38E-07	0.568183818	4.05E-40	2.43E-39
ASTLE	wbc	PC12	0.002091712	2.35E-07	8.36E-05	4.05E-40	2.43E-39
ASTLE	wbc	PC13	0.002845966	2.63E-07	9.41E-08	4.05E-40	2.43E-39
Cytokines	CTACK	PC1	0.001992414	1.22E-05	0.833084954	0.030083136	0.308352139
Cytokines	CTACK	PC2	0.004574638	1.20E-05	0.942837622	0.030083136	0.308352139
Cytokines	CTACK	PC3	0.005653989	1.15E-05	0.925103706	0.030083136	0.308352139
Cytokines	CTACK	PC4	0.005836262	1.10E-05	0.87577023	0.030083136	0.308352139
Cytokines	CTACK	PC5	-0.002877517	1.04E-05	0.76242772	0.030083136	0.308352139
Cytokines	CTACK	PC6	0.004362826	1.02E-05	0.836616081	0.030083136	0.308352139
Cytokines	CTACK	PC7	0.006591067	9.76E-06	0.714442451	0.030083136	0.308352139
Cytokines	CTACK	PC8	0.00308834	1.12E-05	0.755866952	0.030083136	0.308352139
Cytokines	CTACK	PC9	0.000555602	1.09E-05	0.910882704	0.030083136	0.308352139
Cytokines	CTACK	PC10	0.005918463	1.37E-05	0.420512295	0.030083136	0.308352139
Cytokines	CTACK	PC11	0.00412695	1.06E-05	0.582116286	0.030083136	0.308352139
Cytokines	CTACK	PC12	-0.001322541	1.06E-05	0.877949741	0.030083136	0.308352139
Cytokines	CTACK	PC13	-0.005835923	1.16E-05	0.887968282	0.030083136	0.308352139
Cytokines	Eotaxin	PC1	-0.000560695	5.48E-06	0.859024834	0.331665582	0.767120541
Cytokines	Eotaxin	PC2	-0.00034523	5.38E-06	0.942837622	0.331665582	0.767120541
Cytokines	Eotaxin	PC3	0.00080092	5.15E-06	0.925103706	0.331665582	0.767120541
Cytokines	Eotaxin	PC4	0.001456362	4.95E-06	0.975140392	0.331665582	0.767120541
Cytokines	Eotaxin	PC5	0.003509004	4.64E-06	0.605856689	0.331665582	0.767120541
Cytokines	Eotaxin	PC6	-2.27E-05	4.55E-06	0.99150281	0.331665582	0.767120541
Cytokines	Eotaxin	PC7	0.00188994	4.39E-06	0.944524592	0.331665582	0.767120541
Cytokines	Eotaxin	PC8	-0.002989096	5.00E-06	0.755866952	0.331665582	0.767120541
Cytokines	Eotaxin	PC9	-0.002131232	4.88E-06	0.76232117	0.331665582	0.767120541
Cytokines	Eotaxin	PC10	0.001663717	6.15E-06	0.792187021	0.331665582	0.767120541
Cytokines	Eotaxin	PC11	0.004410202	4.81E-06	0.582116286	0.331665582	0.767120541
Cytokines	Eotaxin	PC12	-0.001925895	4.83E-06	0.844628945	0.331665582	0.767120541
Cytokines	Eotaxin	PC13	-0.004050775	5.17E-06	0.887968282	0.331665582	0.767120541
Cytokines	FGFBasic	PC1	0.00323184	5.88E-06	0.678366039	0.879416763	0.934999105
Cytokines	FGFBasic	PC2	0.001038433	5.78E-06	0.942837622	0.879416763	0.934999105
Cytokines	FGFBasic	PC3	-0.001704943	5.54E-06	0.925103706	0.879416763	0.934999105
Cytokines	FGFBasic	PC4	5.07E-05	5.31E-06	0.982443455	0.879416763	0.934999105
Cytokines	FGFBasic	PC5	0.001602743	4.99E-06	0.785961726	0.879416763	0.934999105
Cytokines	FGFBasic	PC6	-0.001829221	4.89E-06	0.836616081	0.879416763	0.934999105
Cytokines	FGFBasic	PC7	0.000402651	4.72E-06	0.997867005	0.879416763	0.934999105
Cytokines	FGFBasic	PC8	-0.001571916	5.38E-06	0.816554515	0.879416763	0.934999105
Cytokines	FGFBasic	PC9	-0.001443079	5.24E-06	0.853277344	0.879416763	0.934999105
Cytokines	FGFBasic	PC10	-0.00215276	6.59E-06	0.789538921	0.879416763	0.934999105
Cytokines	FGFBasic	PC11	0.002588689	5.17E-06	0.583207741	0.879416763	0.934999105
Cytokines	FGFBasic	PC12	-0.00151517	5.19E-06	0.844628945	0.879416763	0.934999105
Cytokines	FGFBasic	PC13	0.000723006	5.56E-06	0.990658188	0.879416763	0.934999105
Cytokines	GCSF	PC1	0.001868365	5.62E-06	0.67922246	0.736615685	0.934999105
Cytokines	GCSF	PC2	-0.000305706	5.52E-06	0.942837622	0.736615685	0.934999105
Cytokines	GCSF	PC3	-0.001492873	5.29E-06	0.925103706	0.736615685	0.934999105
Cytokines	GCSF	PC4	0.002727729	5.09E-06	0.975140392	0.736615685	0.934999105
Cytokines	GCSF	PC5	0.001439383	4.77E-06	0.785961726	0.736615685	0.934999105
Cytokines	GCSF	PC6	-0.001881942	4.68E-06	0.836616081	0.736615685	0.934999105
Cytokines	GCSF	PC7	-0.002356933	4.50E-06	0.944524592	0.736615685	0.934999105
Cytokines	GCSF	PC8	-0.003228659	5.14E-06	0.755866952	0.736615685	0.934999105
Cytokines	GCSF	PC9	-0.000411214	5.01E-06	0.910882704	0.736615685	0.934999105
Cytokines	GCSF	PC10	-0.000382643	6.32E-06	0.902869936	0.736615685	0.934999105
Cytokines	GCSF	PC11	0.00130146	4.93E-06	0.737691442	0.736615685	0.934999105
Cytokines	GCSF	PC12	-0.002646379	4.95E-06	0.80211346	0.736615685	0.934999105
Cytokines	GCSF	PC13	-0.000193063	5.32E-06	0.990658188	0.736615685	0.934999105
Cytokines	GROa	PC1	-0.000187266	1.26E-05	0.957996525	0.741070759	0.934999105
Cytokines	GROa	PC2	0.004738789	1.24E-05	0.942837622	0.741070759	0.934999105
Cytokines	GROa	PC3	-0.003464095	1.18E-05	0.925103706	0.741070759	0.934999105
Cytokines	GROa	PC4	-0.001212316	1.14E-05	0.982443455	0.741070759	0.934999105
Cytokines	GROa	PC5	-0.001784215	1.07E-05	0.785961726	0.741070759	0.934999105
Cytokines	GROa	PC6	-0.000811781	1.05E-05	0.98410817	0.741070759	0.934999105
Cytokines	GROa	PC7	-0.004095493	1.01E-05	0.944524592	0.741070759	0.934999105
Cytokines	GROa	PC8	0.000344822	1.16E-05	0.966914989	0.741070759	0.934999105
Cytokines	GROa	PC9	-0.001624012	1.13E-05	0.853277344	0.741070759	0.934999105
Cytokines	GROa	PC10	0.003274472	1.42E-05	0.789538921	0.741070759	0.934999105
Cytokines	GROa	PC11	-0.005539474	1.10E-05	0.582116286	0.741070759	0.934999105
Cytokines	GROa	PC12	0.000923812	1.10E-05	0.914443915	0.741070759	0.934999105
Cytokines	GROa	PC13	-0.001458375	1.19E-05	0.990658188	0.741070759	0.934999105
Cytokines	HGF	PC1	-0.003111142	5.39E-06	0.678366039	0.874752357	0.934999105
Cytokines	HGF	PC2	-0.000231797	5.30E-06	0.942837622	0.874752357	0.934999105
Cytokines	HGF	PC3	0.000665259	5.07E-06	0.925103706	0.874752357	0.934999105
Cytokines	HGF	PC4	-0.000203365	4.87E-06	0.982443455	0.874752357	0.934999105
Cytokines	HGF	PC5	-0.000722152	4.57E-06	0.837741011	0.874752357	0.934999105
Cytokines	HGF	PC6	-0.000491918	4.47E-06	0.98410817	0.874752357	0.934999105
Cytokines	HGF	PC7	-3.02E-05	4.32E-06	0.997867005	0.874752357	0.934999105
Cytokines	HGF	PC8	-0.000102508	4.93E-06	0.976565107	0.874752357	0.934999105
Cytokines	HGF	PC9	-0.001190776	4.80E-06	0.853277344	0.874752357	0.934999105
Cytokines	HGF	PC10	-0.004163499	6.06E-06	0.420512295	0.874752357	0.934999105
Cytokines	HGF	PC11	0.001297685	4.73E-06	0.737691442	0.874752357	0.934999105
Cytokines	HGF	PC12	-0.001530794	4.75E-06	0.844628945	0.874752357	0.934999105
Cytokines	HGF	PC13	0.00276016	5.09E-06	0.990658188	0.874752357	0.934999105
Cytokines	IFNg	PC1	0.000557613	5.81E-06	0.859024834	0.445783527	0.767120541
Cytokines	IFNg	PC2	0.000240377	5.71E-06	0.942837622	0.445783527	0.767120541
Cytokines	IFNg	PC3	-0.001173018	5.47E-06	0.925103706	0.445783527	0.767120541
Cytokines	IFNg	PC4	0.001215261	5.26E-06	0.981522222	0.445783527	0.767120541
Cytokines	IFNg	PC5	0.000937093	4.93E-06	0.811701286	0.445783527	0.767120541
Cytokines	IFNg	PC6	-0.002598428	4.84E-06	0.836616081	0.445783527	0.767120541
Cytokines	IFNg	PC7	-0.001387742	4.66E-06	0.944524592	0.445783527	0.767120541
Cytokines	IFNg	PC8	-0.002741227	5.31E-06	0.755866952	0.445783527	0.767120541
Cytokines	IFNg	PC9	-0.003454923	5.18E-06	0.583112171	0.445783527	0.767120541
Cytokines	IFNg	PC10	0.000382962	6.53E-06	0.902869936	0.445783527	0.767120541
Cytokines	IFNg	PC11	0.002700329	5.10E-06	0.583207741	0.445783527	0.767120541
Cytokines	IFNg	PC12	-0.004702791	5.11E-06	0.385048938	0.445783527	0.767120541
Cytokines	IFNg	PC13	0.000354607	5.49E-06	0.990658188	0.445783527	0.767120541
Cytokines	IL10	PC1	-0.001036087	5.78E-06	0.853988012	0.440884352	0.767120541
Cytokines	IL10	PC2	-0.001649707	5.68E-06	0.942837622	0.440884352	0.767120541
Cytokines	IL10	PC3	-0.000558876	5.45E-06	0.925103706	0.440884352	0.767120541
Cytokines	IL10	PC4	-0.00177546	5.23E-06	0.975140392	0.440884352	0.767120541
Cytokines	IL10	PC5	0.002055318	4.91E-06	0.76242772	0.440884352	0.767120541
Cytokines	IL10	PC6	-0.00316577	4.81E-06	0.836616081	0.440884352	0.767120541
Cytokines	IL10	PC7	-0.001585843	4.64E-06	0.944524592	0.440884352	0.767120541
Cytokines	IL10	PC8	-0.005114004	5.29E-06	0.755866952	0.440884352	0.767120541
Cytokines	IL10	PC9	-0.003011963	5.16E-06	0.585709469	0.440884352	0.767120541
Cytokines	IL10	PC10	0.001873821	6.49E-06	0.789538921	0.440884352	0.767120541
Cytokines	IL10	PC11	0.001868691	5.08E-06	0.695622227	0.440884352	0.767120541
Cytokines	IL10	PC12	0.001832332	5.11E-06	0.844628945	0.440884352	0.767120541
Cytokines	IL10	PC13	-0.001454076	5.47E-06	0.990658188	0.440884352	0.767120541
Cytokines	IL12p70	PC1	-0.002048332	5.41E-06	0.67922246	0.859352536	0.934999105
Cytokines	IL12p70	PC2	-0.002589637	5.31E-06	0.942837622	0.859352536	0.934999105
Cytokines	IL12p70	PC3	-0.000540099	5.08E-06	0.925103706	0.859352536	0.934999105
Cytokines	IL12p70	PC4	0.001065041	4.89E-06	0.981522222	0.859352536	0.934999105
Cytokines	IL12p70	PC5	0.001718553	4.58E-06	0.785961726	0.859352536	0.934999105
Cytokines	IL12p70	PC6	0.000285571	4.49E-06	0.989269059	0.859352536	0.934999105
Cytokines	IL12p70	PC7	-0.001417765	4.33E-06	0.944524592	0.859352536	0.934999105
Cytokines	IL12p70	PC8	-0.002611143	4.94E-06	0.755866952	0.859352536	0.934999105
Cytokines	IL12p70	PC9	-0.003122185	4.82E-06	0.583112171	0.859352536	0.934999105
Cytokines	IL12p70	PC10	0.001239299	6.07E-06	0.824342689	0.859352536	0.934999105
Cytokines	IL12p70	PC11	0.000744291	4.74E-06	0.883204299	0.859352536	0.934999105
Cytokines	IL12p70	PC12	-0.001258073	4.76E-06	0.844628945	0.859352536	0.934999105
Cytokines	IL12p70	PC13	-0.001181664	5.10E-06	0.990658188	0.859352536	0.934999105
Cytokines	IL13	PC1	0.001550887	1.25E-05	0.853988012	0.830618722	0.934999105
Cytokines	IL13	PC2	-0.004750499	1.22E-05	0.942837622	0.830618722	0.934999105
Cytokines	IL13	PC3	0.001265455	1.17E-05	0.925103706	0.830618722	0.934999105
Cytokines	IL13	PC4	-0.001024024	1.13E-05	0.982443455	0.830618722	0.934999105
Cytokines	IL13	PC5	0.002522479	1.06E-05	0.785961726	0.830618722	0.934999105
Cytokines	IL13	PC6	-0.002187785	1.04E-05	0.854283904	0.830618722	0.934999105
Cytokines	IL13	PC7	-0.001904796	9.99E-06	0.944524592	0.830618722	0.934999105
Cytokines	IL13	PC8	-0.002902641	1.15E-05	0.755866952	0.830618722	0.934999105
Cytokines	IL13	PC9	-0.000744158	1.12E-05	0.910882704	0.830618722	0.934999105
Cytokines	IL13	PC10	0.004333433	1.40E-05	0.634032527	0.830618722	0.934999105
Cytokines	IL13	PC11	0.002868365	1.08E-05	0.684236896	0.830618722	0.934999105
Cytokines	IL13	PC12	0.003526215	1.09E-05	0.80211346	0.830618722	0.934999105
Cytokines	IL13	PC13	-0.003051555	1.18E-05	0.990658188	0.830618722	0.934999105
Cytokines	IL16	PC1	0.002470596	1.27E-05	0.741442623	0.686201797	0.934999105
Cytokines	IL16	PC2	-0.000105672	1.24E-05	0.976085804	0.686201797	0.934999105
Cytokines	IL16	PC3	-0.004703714	1.19E-05	0.925103706	0.686201797	0.934999105
Cytokines	IL16	PC4	-0.000519764	1.15E-05	0.982443455	0.686201797	0.934999105
Cytokines	IL16	PC5	-0.003414258	1.08E-05	0.720545793	0.686201797	0.934999105
Cytokines	IL16	PC6	0.000129114	1.06E-05	0.99150281	0.686201797	0.934999105
Cytokines	IL16	PC7	-0.001137844	1.01E-05	0.997867005	0.686201797	0.934999105
Cytokines	IL16	PC8	-0.003212617	1.16E-05	0.755866952	0.686201797	0.934999105
Cytokines	IL16	PC9	-0.003373415	1.13E-05	0.76232117	0.686201797	0.934999105
Cytokines	IL16	PC10	-0.002391621	1.43E-05	0.800697124	0.686201797	0.934999105
Cytokines	IL16	PC11	0.005328871	1.10E-05	0.582116286	0.686201797	0.934999105
Cytokines	IL16	PC12	0.002237723	1.10E-05	0.844628945	0.686201797	0.934999105
Cytokines	IL16	PC13	0.001394615	1.20E-05	0.990658188	0.686201797	0.934999105
Cytokines	IL17	PC1	0.002118204	5.76E-06	0.67922246	0.390386509	0.767120541
Cytokines	IL17	PC2	0.000562878	5.65E-06	0.942837622	0.390386509	0.767120541
Cytokines	IL17	PC3	-0.000924454	5.42E-06	0.925103706	0.390386509	0.767120541
Cytokines	IL17	PC4	0.001948521	5.21E-06	0.975140392	0.390386509	0.767120541
Cytokines	IL17	PC5	0.000134754	4.89E-06	0.9514049	0.390386509	0.767120541
Cytokines	IL17	PC6	-0.002042507	4.79E-06	0.836616081	0.390386509	0.767120541
Cytokines	IL17	PC7	-0.001079951	4.61E-06	0.944524592	0.390386509	0.767120541
Cytokines	IL17	PC8	-0.002253653	5.26E-06	0.755866952	0.390386509	0.767120541
Cytokines	IL17	PC9	-0.003324434	5.14E-06	0.583112171	0.390386509	0.767120541
Cytokines	IL17	PC10	-0.00423696	6.46E-06	0.420512295	0.390386509	0.767120541
Cytokines	IL17	PC11	0.003371319	5.05E-06	0.582116286	0.390386509	0.767120541
Cytokines	IL17	PC12	-0.002757312	5.07E-06	0.80211346	0.390386509	0.767120541
Cytokines	IL17	PC13	2.73E-05	5.45E-06	0.990658188	0.390386509	0.767120541
Cytokines	IL18	PC1	-0.004263047	1.22E-05	0.678366039	0.305502221	0.767120541
Cytokines	IL18	PC2	-0.003311365	1.20E-05	0.942837622	0.305502221	0.767120541
Cytokines	IL18	PC3	-0.003097725	1.15E-05	0.925103706	0.305502221	0.767120541
Cytokines	IL18	PC4	-0.003632674	1.10E-05	0.975140392	0.305502221	0.767120541
Cytokines	IL18	PC5	-0.00574932	1.04E-05	0.50851697	0.305502221	0.767120541
Cytokines	IL18	PC6	-0.003408232	1.02E-05	0.836616081	0.305502221	0.767120541
Cytokines	IL18	PC7	0.000127089	9.75E-06	0.997867005	0.305502221	0.767120541
Cytokines	IL18	PC8	-0.001352285	1.12E-05	0.86184755	0.305502221	0.767120541
Cytokines	IL18	PC9	-0.000124201	1.09E-05	0.983738201	0.305502221	0.767120541
Cytokines	IL18	PC10	0.004288154	1.37E-05	0.634032527	0.305502221	0.767120541
Cytokines	IL18	PC11	0.005963504	1.06E-05	0.582116286	0.305502221	0.767120541
Cytokines	IL18	PC12	-0.003526886	1.06E-05	0.80211346	0.305502221	0.767120541
Cytokines	IL18	PC13	-0.000435074	1.16E-05	0.990658188	0.305502221	0.767120541
Cytokines	IL1b	PC1	0.003807263	7.71E-06	0.678366039	0.469564682	0.770086079
Cytokines	IL1b	PC2	0.002917783	7.52E-06	0.942837622	0.469564682	0.770086079
Cytokines	IL1b	PC3	2.11E-05	7.19E-06	0.993725681	0.469564682	0.770086079
Cytokines	IL1b	PC4	0.000154515	6.94E-06	0.982443455	0.469564682	0.770086079
Cytokines	IL1b	PC5	-0.000333162	6.51E-06	0.918517478	0.469564682	0.770086079
Cytokines	IL1b	PC6	0.001257827	6.38E-06	0.921363637	0.469564682	0.770086079
Cytokines	IL1b	PC7	-0.003572414	6.14E-06	0.944524592	0.469564682	0.770086079
Cytokines	IL1b	PC8	7.78E-05	7.02E-06	0.976565107	0.469564682	0.770086079
Cytokines	IL1b	PC9	0.000662607	6.87E-06	0.910882704	0.469564682	0.770086079
Cytokines	IL1b	PC10	0.007918873	8.61E-06	0.285197162	0.469564682	0.770086079
Cytokines	IL1b	PC11	0.000263783	6.68E-06	0.991245863	0.469564682	0.770086079
Cytokines	IL1b	PC12	-0.000167371	6.68E-06	0.958119496	0.469564682	0.770086079
Cytokines	IL1b	PC13	-0.000257003	7.26E-06	0.990658188	0.469564682	0.770086079
Cytokines	IL1ra	PC1	0.001375363	1.22E-05	0.859024834	0.233238211	0.767120541
Cytokines	IL1ra	PC2	-0.008436971	1.20E-05	0.606942326	0.233238211	0.767120541
Cytokines	IL1ra	PC3	0.002878525	1.15E-05	0.925103706	0.233238211	0.767120541
Cytokines	IL1ra	PC4	-0.001582107	1.10E-05	0.981522222	0.233238211	0.767120541
Cytokines	IL1ra	PC5	0.003841009	1.04E-05	0.707513216	0.233238211	0.767120541
Cytokines	IL1ra	PC6	-0.003232314	1.02E-05	0.836616081	0.233238211	0.767120541
Cytokines	IL1ra	PC7	-0.002412883	9.76E-06	0.944524592	0.233238211	0.767120541
Cytokines	IL1ra	PC8	-0.003053741	1.12E-05	0.755866952	0.233238211	0.767120541
Cytokines	IL1ra	PC9	0.000860124	1.09E-05	0.910882704	0.233238211	0.767120541
Cytokines	IL1ra	PC10	0.007155923	1.38E-05	0.410613692	0.233238211	0.767120541
Cytokines	IL1ra	PC11	0.004462544	1.06E-05	0.582116286	0.233238211	0.767120541
Cytokines	IL1ra	PC12	0.000295302	1.06E-05	0.958119496	0.233238211	0.767120541
Cytokines	IL1ra	PC13	-0.001183833	1.16E-05	0.990658188	0.233238211	0.767120541
Cytokines	IL2	PC1	0.007795414	1.28E-05	0.370952666	0.403907044	0.767120541
Cytokines	IL2	PC2	-0.001983051	1.25E-05	0.942837622	0.403907044	0.767120541
Cytokines	IL2	PC3	0.001914005	1.20E-05	0.925103706	0.403907044	0.767120541
Cytokines	IL2	PC4	0.000169896	1.15E-05	0.982443455	0.403907044	0.767120541
Cytokines	IL2	PC5	0.006876019	1.09E-05	0.50851697	0.403907044	0.767120541
Cytokines	IL2	PC6	-0.001761042	1.06E-05	0.921363637	0.403907044	0.767120541
Cytokines	IL2	PC7	8.54E-06	1.02E-05	0.997867005	0.403907044	0.767120541
Cytokines	IL2	PC8	0.001058631	1.17E-05	0.86184755	0.403907044	0.767120541
Cytokines	IL2	PC9	-0.002409666	1.14E-05	0.853277344	0.403907044	0.767120541
Cytokines	IL2	PC10	0.00257052	1.44E-05	0.792187021	0.403907044	0.767120541
Cytokines	IL2	PC11	0.004249394	1.11E-05	0.582116286	0.403907044	0.767120541
Cytokines	IL2	PC12	-0.000580242	1.11E-05	0.954854038	0.403907044	0.767120541
Cytokines	IL2	PC13	-0.002730245	1.21E-05	0.990658188	0.403907044	0.767120541
Cytokines	IL2ra	PC1	0.005391091	1.21E-05	0.678366039	0.198376876	0.767120541
Cytokines	IL2ra	PC2	0.003604969	1.18E-05	0.942837622	0.198376876	0.767120541
Cytokines	IL2ra	PC3	-0.003543274	1.13E-05	0.925103706	0.198376876	0.767120541
Cytokines	IL2ra	PC4	0.002487339	1.09E-05	0.975140392	0.198376876	0.767120541
Cytokines	IL2ra	PC5	-0.001516603	1.03E-05	0.790248799	0.198376876	0.767120541
Cytokines	IL2ra	PC6	0.000191008	1.01E-05	0.99150281	0.198376876	0.767120541
Cytokines	IL2ra	PC7	-0.003055321	9.66E-06	0.944524592	0.198376876	0.767120541
Cytokines	IL2ra	PC8	-0.005181189	1.11E-05	0.755866952	0.198376876	0.767120541
Cytokines	IL2ra	PC9	-0.003806465	1.08E-05	0.674199555	0.198376876	0.767120541
Cytokines	IL2ra	PC10	0.007566099	1.36E-05	0.410613692	0.198376876	0.767120541
Cytokines	IL2ra	PC11	0.00298023	1.05E-05	0.667148803	0.198376876	0.767120541
Cytokines	IL2ra	PC12	-0.001494622	1.05E-05	0.853237229	0.198376876	0.767120541
Cytokines	IL2ra	PC13	0.002482677	1.14E-05	0.990658188	0.198376876	0.767120541
Cytokines	IL4	PC1	0.001142364	5.52E-06	0.853988012	0.406516261	0.767120541
Cytokines	IL4	PC2	0.00133186	5.42E-06	0.942837622	0.406516261	0.767120541
Cytokines	IL4	PC3	-0.001834734	5.19E-06	0.925103706	0.406516261	0.767120541
Cytokines	IL4	PC4	0.000950394	4.98E-06	0.981522222	0.406516261	0.767120541
Cytokines	IL4	PC5	0.003193742	4.68E-06	0.700248122	0.406516261	0.767120541
Cytokines	IL4	PC6	-0.000702016	4.59E-06	0.982815293	0.406516261	0.767120541
Cytokines	IL4	PC7	-0.001161132	4.42E-06	0.944524592	0.406516261	0.767120541
Cytokines	IL4	PC8	-0.000941465	5.04E-06	0.86184755	0.406516261	0.767120541
Cytokines	IL4	PC9	-0.003507136	4.91E-06	0.583112171	0.406516261	0.767120541
Cytokines	IL4	PC10	0.001255533	6.19E-06	0.824342689	0.406516261	0.767120541
Cytokines	IL4	PC11	0.003181925	4.83E-06	0.582116286	0.406516261	0.767120541
Cytokines	IL4	PC12	-0.004612887	4.85E-06	0.385048938	0.406516261	0.767120541
Cytokines	IL4	PC13	-0.000816418	5.22E-06	0.990658188	0.406516261	0.767120541
Cytokines	IL5	PC1	0.004419174	1.32E-05	0.678366039	0.297470856	0.767120541
Cytokines	IL5	PC2	0.001276821	1.29E-05	0.942837622	0.297470856	0.767120541
Cytokines	IL5	PC3	-0.00178133	1.24E-05	0.925103706	0.297470856	0.767120541
Cytokines	IL5	PC4	0.005107495	1.19E-05	0.946950987	0.297470856	0.767120541
Cytokines	IL5	PC5	0.006998148	1.13E-05	0.50851697	0.297470856	0.767120541
Cytokines	IL5	PC6	-0.003211596	1.10E-05	0.836616081	0.297470856	0.767120541
Cytokines	IL5	PC7	-0.000505313	1.05E-05	0.997867005	0.297470856	0.767120541
Cytokines	IL5	PC8	-0.001160536	1.21E-05	0.86184755	0.297470856	0.767120541
Cytokines	IL5	PC9	-0.002399583	1.18E-05	0.853277344	0.297470856	0.767120541
Cytokines	IL5	PC10	0.008469657	1.48E-05	0.410613692	0.297470856	0.767120541
Cytokines	IL5	PC11	0.001880852	1.14E-05	0.739333173	0.297470856	0.767120541
Cytokines	IL5	PC12	-0.002940032	1.15E-05	0.844628945	0.297470856	0.767120541
Cytokines	IL5	PC13	-0.000686736	1.25E-05	0.990658188	0.297470856	0.767120541
Cytokines	IL6	PC1	0.000545019	5.46E-06	0.859024834	0.722833919	0.934999105
Cytokines	IL6	PC2	-0.001834282	5.36E-06	0.942837622	0.722833919	0.934999105
Cytokines	IL6	PC3	-0.001146139	5.13E-06	0.925103706	0.722833919	0.934999105
Cytokines	IL6	PC4	0.000620401	4.94E-06	0.982443455	0.722833919	0.934999105
Cytokines	IL6	PC5	0.002489277	4.63E-06	0.707513216	0.722833919	0.934999105
Cytokines	IL6	PC6	-0.001435667	4.53E-06	0.854283904	0.722833919	0.934999105
Cytokines	IL6	PC7	-0.002160161	4.37E-06	0.944524592	0.722833919	0.934999105
Cytokines	IL6	PC8	-0.003214267	4.99E-06	0.755866952	0.722833919	0.934999105
Cytokines	IL6	PC9	-0.000401409	4.86E-06	0.910882704	0.722833919	0.934999105
Cytokines	IL6	PC10	0.00047959	6.12E-06	0.902869936	0.722833919	0.934999105
Cytokines	IL6	PC11	0.001283356	4.78E-06	0.737691442	0.722833919	0.934999105
Cytokines	IL6	PC12	-0.003560642	4.81E-06	0.611389157	0.722833919	0.934999105
Cytokines	IL6	PC13	-0.001371813	5.16E-06	0.990658188	0.722833919	0.934999105
Cytokines	IL7	PC1	0.000709735	1.30E-05	0.865250617	0.423523046	0.767120541
Cytokines	IL7	PC2	-0.001300913	1.27E-05	0.942837622	0.423523046	0.767120541
Cytokines	IL7	PC3	0.001433181	1.22E-05	0.925103706	0.423523046	0.767120541
Cytokines	IL7	PC4	-0.000519199	1.17E-05	0.982443455	0.423523046	0.767120541
Cytokines	IL7	PC5	0.004052316	1.11E-05	0.707513216	0.423523046	0.767120541
Cytokines	IL7	PC6	-0.001399804	1.08E-05	0.921363637	0.423523046	0.767120541
Cytokines	IL7	PC7	-0.008764855	1.04E-05	0.266444468	0.423523046	0.767120541
Cytokines	IL7	PC8	-0.003300035	1.19E-05	0.755866952	0.423523046	0.767120541
Cytokines	IL7	PC9	-0.001857111	1.16E-05	0.853277344	0.423523046	0.767120541
Cytokines	IL7	PC10	0.005397204	1.46E-05	0.48478752	0.423523046	0.767120541
Cytokines	IL7	PC11	0.000876153	1.13E-05	0.930241543	0.423523046	0.767120541
Cytokines	IL7	PC12	-0.001701245	1.13E-05	0.844628945	0.423523046	0.767120541
Cytokines	IL7	PC13	-0.001071075	1.23E-05	0.990658188	0.423523046	0.767120541
Cytokines	IL8	PC1	0.00424181	1.26E-05	0.678366039	0.515613746	0.813083215
Cytokines	IL8	PC2	0.001905405	1.23E-05	0.942837622	0.515613746	0.813083215
Cytokines	IL8	PC3	0.000815144	1.18E-05	0.925103706	0.515613746	0.813083215
Cytokines	IL8	PC4	0.004114532	1.13E-05	0.975140392	0.515613746	0.813083215
Cytokines	IL8	PC5	0.003562116	1.07E-05	0.707513216	0.515613746	0.813083215
Cytokines	IL8	PC6	-0.003340356	1.05E-05	0.836616081	0.515613746	0.813083215
Cytokines	IL8	PC7	-0.002971497	1.00E-05	0.944524592	0.515613746	0.813083215
Cytokines	IL8	PC8	0.002824913	1.15E-05	0.755866952	0.515613746	0.813083215
Cytokines	IL8	PC9	-0.001941565	1.12E-05	0.853277344	0.515613746	0.813083215
Cytokines	IL8	PC10	0.001634411	1.41E-05	0.824342689	0.515613746	0.813083215
Cytokines	IL8	PC11	0.001756337	1.09E-05	0.739333173	0.515613746	0.813083215
Cytokines	IL8	PC12	-0.005984887	1.09E-05	0.577076072	0.515613746	0.813083215
Cytokines	IL8	PC13	0.002329728	1.19E-05	0.990658188	0.515613746	0.813083215
Cytokines	IL9	PC1	0.00287103	1.23E-05	0.67922246	0.889389393	0.934999105
Cytokines	IL9	PC2	0.002026754	1.20E-05	0.942837622	0.889389393	0.934999105
Cytokines	IL9	PC3	0.001589875	1.15E-05	0.925103706	0.889389393	0.934999105
Cytokines	IL9	PC4	0.001639863	1.10E-05	0.981522222	0.889389393	0.934999105
Cytokines	IL9	PC5	0.003680222	1.04E-05	0.707513216	0.889389393	0.934999105
Cytokines	IL9	PC6	0.000769105	1.02E-05	0.98410817	0.889389393	0.934999105
Cytokines	IL9	PC7	0.00233964	9.78E-06	0.944524592	0.889389393	0.934999105
Cytokines	IL9	PC8	0.002583834	1.12E-05	0.755866952	0.889389393	0.934999105
Cytokines	IL9	PC9	0.000988517	1.09E-05	0.910882704	0.889389393	0.934999105
Cytokines	IL9	PC10	0.000697881	1.38E-05	0.902869936	0.889389393	0.934999105
Cytokines	IL9	PC11	0.005115656	1.06E-05	0.582116286	0.889389393	0.934999105
Cytokines	IL9	PC12	0.002464993	1.07E-05	0.844628945	0.889389393	0.934999105
Cytokines	IL9	PC13	-0.001700062	1.16E-05	0.990658188	0.889389393	0.934999105
Cytokines	IP10	PC1	0.007479625	1.21E-05	0.370952666	0.000330858	0.006782582
Cytokines	IP10	PC2	0.000940561	1.18E-05	0.942837622	0.000330858	0.006782582
Cytokines	IP10	PC3	-0.016804844	1.13E-05	1.19E-05	0.000330858	0.006782582
Cytokines	IP10	PC4	-0.005654887	1.09E-05	0.87577023	0.000330858	0.006782582
Cytokines	IP10	PC5	0.00212242	1.03E-05	0.785961726	0.000330858	0.006782582
Cytokines	IP10	PC6	0.000447771	1.00E-05	0.989269059	0.000330858	0.006782582
Cytokines	IP10	PC7	-0.000647583	9.63E-06	0.997867005	0.000330858	0.006782582
Cytokines	IP10	PC8	-0.000377339	1.11E-05	0.966914989	0.000330858	0.006782582
Cytokines	IP10	PC9	-0.005549548	1.08E-05	0.583112171	0.000330858	0.006782582
Cytokines	IP10	PC10	0.002798861	1.36E-05	0.789538921	0.000330858	0.006782582
Cytokines	IP10	PC11	0.002314629	1.05E-05	0.732066584	0.000330858	0.006782582
Cytokines	IP10	PC12	-0.002280445	1.05E-05	0.844628945	0.000330858	0.006782582
Cytokines	IP10	PC13	-0.002411431	1.14E-05	0.990658188	0.000330858	0.006782582
Cytokines	MCP1	PC1	0.003424389	5.41E-06	0.678366039	0.081022788	0.66438686
Cytokines	MCP1	PC2	0.000422014	5.31E-06	0.942837622	0.081022788	0.66438686
Cytokines	MCP1	PC3	-0.000448647	5.09E-06	0.933407735	0.081022788	0.66438686
Cytokines	MCP1	PC4	0.005295761	4.90E-06	0.684808194	0.081022788	0.66438686
Cytokines	MCP1	PC5	-0.003056736	4.59E-06	0.700248122	0.081022788	0.66438686
Cytokines	MCP1	PC6	0.00282427	4.50E-06	0.836616081	0.081022788	0.66438686
Cytokines	MCP1	PC7	-0.002445446	4.33E-06	0.944524592	0.081022788	0.66438686
Cytokines	MCP1	PC8	-0.003134047	4.95E-06	0.755866952	0.081022788	0.66438686
Cytokines	MCP1	PC9	-0.003840386	4.82E-06	0.583112171	0.081022788	0.66438686
Cytokines	MCP1	PC10	0.001081521	6.08E-06	0.824342689	0.081022788	0.66438686
Cytokines	MCP1	PC11	-3.05E-05	4.75E-06	0.995761714	0.081022788	0.66438686
Cytokines	MCP1	PC12	-0.000114677	4.77E-06	0.958119496	0.081022788	0.66438686
Cytokines	MCP1	PC13	-0.002530507	5.11E-06	0.990658188	0.081022788	0.66438686
Cytokines	MCP3	PC1	-0.001476586	3.98E-05	0.859024834	0.785553046	0.934999105
Cytokines	MCP3	PC2	-0.000679779	3.91E-05	0.942837622	0.785553046	0.934999105
Cytokines	MCP3	PC3	0.002860651	3.76E-05	0.925103706	0.785553046	0.934999105
Cytokines	MCP3	PC4	0.004953042	3.59E-05	0.975140392	0.785553046	0.934999105
Cytokines	MCP3	PC5	-0.002287795	3.42E-05	0.814968497	0.785553046	0.934999105
Cytokines	MCP3	PC6	-0.004833574	3.35E-05	0.836616081	0.785553046	0.934999105
Cytokines	MCP3	PC7	-0.001393596	3.21E-05	0.997867005	0.785553046	0.934999105
Cytokines	MCP3	PC8	0.005892859	3.65E-05	0.755866952	0.785553046	0.934999105
Cytokines	MCP3	PC9	-0.002765623	3.61E-05	0.853277344	0.785553046	0.934999105
Cytokines	MCP3	PC10	0.012671158	4.54E-05	0.410613692	0.785553046	0.934999105
Cytokines	MCP3	PC11	0.005886987	3.48E-05	0.6524743	0.785553046	0.934999105
Cytokines	MCP3	PC12	-0.002959444	3.52E-05	0.844628945	0.785553046	0.934999105
Cytokines	MCP3	PC13	-0.00098408	3.83E-05	0.990658188	0.785553046	0.934999105
Cytokines	MCSF	PC1	0.003515199	1.80E-05	0.67922246	0.180629962	0.767120541
Cytokines	MCSF	PC2	0.007988371	1.75E-05	0.942837622	0.180629962	0.767120541
Cytokines	MCSF	PC3	0.000242738	1.68E-05	0.982818925	0.180629962	0.767120541
Cytokines	MCSF	PC4	0.000264345	1.62E-05	0.982443455	0.180629962	0.767120541
Cytokines	MCSF	PC5	-0.007626184	1.51E-05	0.50851697	0.180629962	0.767120541
Cytokines	MCSF	PC6	0.004285388	1.49E-05	0.836616081	0.180629962	0.767120541
Cytokines	MCSF	PC7	-0.000841589	1.43E-05	0.997867005	0.180629962	0.767120541
Cytokines	MCSF	PC8	0.003631437	1.63E-05	0.755866952	0.180629962	0.767120541
Cytokines	MCSF	PC9	8.16E-05	1.60E-05	0.983738201	0.180629962	0.767120541
Cytokines	MCSF	PC10	0.009143905	2.00E-05	0.410613692	0.180629962	0.767120541
Cytokines	MCSF	PC11	-0.00504572	1.56E-05	0.582116286	0.180629962	0.767120541
Cytokines	MCSF	PC12	0.000755066	1.56E-05	0.954854038	0.180629962	0.767120541
Cytokines	MCSF	PC13	-0.003166992	1.69E-05	0.990658188	0.180629962	0.767120541
Cytokines	MIF	PC1	-0.001107959	1.27E-05	0.859024834	0.949264175	0.949264175
Cytokines	MIF	PC2	0.00187673	1.24E-05	0.942837622	0.949264175	0.949264175
Cytokines	MIF	PC3	-0.00125284	1.19E-05	0.925103706	0.949264175	0.949264175
Cytokines	MIF	PC4	-0.000686464	1.14E-05	0.982443455	0.949264175	0.949264175
Cytokines	MIF	PC5	-0.003638963	1.08E-05	0.707513216	0.949264175	0.949264175
Cytokines	MIF	PC6	-0.000468249	1.06E-05	0.989269059	0.949264175	0.949264175
Cytokines	MIF	PC7	0.001569323	1.01E-05	0.944524592	0.949264175	0.949264175
Cytokines	MIF	PC8	-0.002618201	1.16E-05	0.755866952	0.949264175	0.949264175
Cytokines	MIF	PC9	0.002476857	1.13E-05	0.853277344	0.949264175	0.949264175
Cytokines	MIF	PC10	-0.000396834	1.43E-05	0.916425465	0.949264175	0.949264175
Cytokines	MIF	PC11	0.002510566	1.10E-05	0.732066584	0.949264175	0.949264175
Cytokines	MIF	PC12	0.004363554	1.11E-05	0.80211346	0.949264175	0.949264175
Cytokines	MIF	PC13	0.000190626	1.20E-05	0.990658188	0.949264175	0.949264175
Cytokines	MIG	PC1	0.007596862	1.20E-05	0.370952666	1.28E-07	5.25E-06
Cytokines	MIG	PC2	0.003233291	1.18E-05	0.942837622	1.28E-07	5.25E-06
Cytokines	MIG	PC3	-0.018521308	1.13E-05	1.43E-06	1.28E-07	5.25E-06
Cytokines	MIG	PC4	-0.005310989	1.08E-05	0.87577023	1.28E-07	5.25E-06
Cytokines	MIG	PC5	-0.003021499	1.02E-05	0.76242772	1.28E-07	5.25E-06
Cytokines	MIG	PC6	0.004974602	1.00E-05	0.836616081	1.28E-07	5.25E-06
Cytokines	MIG	PC7	-0.00248389	9.60E-06	0.944524592	1.28E-07	5.25E-06
Cytokines	MIG	PC8	-0.002053041	1.10E-05	0.822186508	1.28E-07	5.25E-06
Cytokines	MIG	PC9	-0.003851127	1.07E-05	0.674199555	1.28E-07	5.25E-06
Cytokines	MIG	PC10	0.00553815	1.35E-05	0.451162104	1.28E-07	5.25E-06
Cytokines	MIG	PC11	0.006388803	1.05E-05	0.582116286	1.28E-07	5.25E-06
Cytokines	MIG	PC12	-0.004607952	1.05E-05	0.791886468	1.28E-07	5.25E-06
Cytokines	MIG	PC13	0.00741457	1.14E-05	0.887968282	1.28E-07	5.25E-06
Cytokines	MIP1a	PC1	0.007446607	1.26E-05	0.370952666	0.361392106	0.767120541
Cytokines	MIP1a	PC2	0.000409744	1.24E-05	0.942837622	0.361392106	0.767120541
Cytokines	MIP1a	PC3	-0.001531812	1.18E-05	0.925103706	0.361392106	0.767120541
Cytokines	MIP1a	PC4	-0.002154129	1.14E-05	0.975140392	0.361392106	0.767120541
Cytokines	MIP1a	PC5	0.001617688	1.07E-05	0.790248799	0.361392106	0.767120541
Cytokines	MIP1a	PC6	-0.004512645	1.05E-05	0.836616081	0.361392106	0.767120541
Cytokines	MIP1a	PC7	-0.001739467	1.01E-05	0.944524592	0.361392106	0.767120541
Cytokines	MIP1a	PC8	0.004754883	1.15E-05	0.755866952	0.361392106	0.767120541
Cytokines	MIP1a	PC9	-0.001688693	1.13E-05	0.853277344	0.361392106	0.767120541
Cytokines	MIP1a	PC10	0.001689294	1.42E-05	0.824342689	0.361392106	0.767120541
Cytokines	MIP1a	PC11	0.005365806	1.10E-05	0.582116286	0.361392106	0.767120541
Cytokines	MIP1a	PC12	-0.001721962	1.10E-05	0.844628945	0.361392106	0.767120541
Cytokines	MIP1a	PC13	-8.47E-05	1.19E-05	0.990658188	0.361392106	0.767120541
Cytokines	MIP1b	PC1	0.003442981	5.40E-06	0.678366039	0.020775408	0.28393057
Cytokines	MIP1b	PC2	-0.002105017	5.30E-06	0.942837622	0.020775408	0.28393057
Cytokines	MIP1b	PC3	-0.002132053	5.08E-06	0.925103706	0.020775408	0.28393057
Cytokines	MIP1b	PC4	0.001955099	4.88E-06	0.975140392	0.020775408	0.28393057
Cytokines	MIP1b	PC5	-0.003950943	4.58E-06	0.50851697	0.020775408	0.28393057
Cytokines	MIP1b	PC6	0.00092179	4.48E-06	0.921363637	0.020775408	0.28393057
Cytokines	MIP1b	PC7	0.002525034	4.32E-06	0.944524592	0.020775408	0.28393057
Cytokines	MIP1b	PC8	-0.003091807	4.94E-06	0.755866952	0.020775408	0.28393057
Cytokines	MIP1b	PC9	-0.003580112	4.81E-06	0.583112171	0.020775408	0.28393057
Cytokines	MIP1b	PC10	-0.004244279	6.06E-06	0.420512295	0.020775408	0.28393057
Cytokines	MIP1b	PC11	0.002426981	4.73E-06	0.583207741	0.020775408	0.28393057
Cytokines	MIP1b	PC12	-0.005737281	4.75E-06	0.34832288	0.020775408	0.28393057
Cytokines	MIP1b	PC13	7.95E-05	5.10E-06	0.990658188	0.020775408	0.28393057
Cytokines	PDGFbb	PC1	0.002135233	5.40E-06	0.67922246	0.442330284	0.767120541
Cytokines	PDGFbb	PC2	-0.00182151	5.30E-06	0.942837622	0.442330284	0.767120541
Cytokines	PDGFbb	PC3	-0.002228556	5.08E-06	0.925103706	0.442330284	0.767120541
Cytokines	PDGFbb	PC4	0.001570696	4.88E-06	0.975140392	0.442330284	0.767120541
Cytokines	PDGFbb	PC5	0.000587754	4.58E-06	0.868196838	0.442330284	0.767120541
Cytokines	PDGFbb	PC6	-0.000889915	4.48E-06	0.921363637	0.442330284	0.767120541
Cytokines	PDGFbb	PC7	0.000112589	4.32E-06	0.997867005	0.442330284	0.767120541
Cytokines	PDGFbb	PC8	0.001312996	4.94E-06	0.822186508	0.442330284	0.767120541
Cytokines	PDGFbb	PC9	-0.003107077	4.81E-06	0.583112171	0.442330284	0.767120541
Cytokines	PDGFbb	PC10	-0.002004896	6.06E-06	0.789538921	0.442330284	0.767120541
Cytokines	PDGFbb	PC11	0.002709789	4.73E-06	0.582116286	0.442330284	0.767120541
Cytokines	PDGFbb	PC12	-0.00478322	4.75E-06	0.385048938	0.442330284	0.767120541
Cytokines	PDGFbb	PC13	-0.000100775	5.10E-06	0.990658188	0.442330284	0.767120541
Cytokines	RANTES	PC1	-0.001695157	1.30E-05	0.853988012	0.937986437	0.949264175
Cytokines	RANTES	PC2	0.003074198	1.27E-05	0.942837622	0.937986437	0.949264175
Cytokines	RANTES	PC3	-0.000179876	1.22E-05	0.982818925	0.937986437	0.949264175
Cytokines	RANTES	PC4	-0.003150462	1.17E-05	0.975140392	0.937986437	0.949264175
Cytokines	RANTES	PC5	0.004040031	1.10E-05	0.707513216	0.937986437	0.949264175
Cytokines	RANTES	PC6	-0.001424074	1.08E-05	0.921363637	0.937986437	0.949264175
Cytokines	RANTES	PC7	0.000182211	1.04E-05	0.997867005	0.937986437	0.949264175
Cytokines	RANTES	PC8	0.001657581	1.19E-05	0.86184755	0.937986437	0.949264175
Cytokines	RANTES	PC9	0.002351394	1.16E-05	0.853277344	0.937986437	0.949264175
Cytokines	RANTES	PC10	-0.005300725	1.46E-05	0.48478752	0.937986437	0.949264175
Cytokines	RANTES	PC11	-1.78E-05	1.13E-05	0.995761714	0.937986437	0.949264175
Cytokines	RANTES	PC12	-0.001245109	1.13E-05	0.883688989	0.937986437	0.949264175
Cytokines	RANTES	PC13	0.000209679	1.23E-05	0.990658188	0.937986437	0.949264175
Cytokines	SCF	PC1	-0.0021744	5.37E-06	0.67922246	0.827846649	0.934999105
Cytokines	SCF	PC2	0.000849905	5.27E-06	0.942837622	0.827846649	0.934999105
Cytokines	SCF	PC3	-0.002537177	5.06E-06	0.925103706	0.827846649	0.934999105
Cytokines	SCF	PC4	0.00201359	4.85E-06	0.975140392	0.827846649	0.934999105
Cytokines	SCF	PC5	-0.000321795	4.56E-06	0.918517478	0.827846649	0.934999105
Cytokines	SCF	PC6	7.70E-05	4.47E-06	0.99150281	0.827846649	0.934999105
Cytokines	SCF	PC7	0.001103925	4.30E-06	0.944524592	0.827846649	0.934999105
Cytokines	SCF	PC8	-0.000223338	4.91E-06	0.966914989	0.827846649	0.934999105
Cytokines	SCF	PC9	-0.00357907	4.79E-06	0.583112171	0.827846649	0.934999105
Cytokines	SCF	PC10	-0.001356252	6.03E-06	0.824342689	0.827846649	0.934999105
Cytokines	SCF	PC11	0.000359129	4.71E-06	0.962489005	0.827846649	0.934999105
Cytokines	SCF	PC12	-0.002306954	4.73E-06	0.80211346	0.827846649	0.934999105
Cytokines	SCF	PC13	-0.001328975	5.07E-06	0.990658188	0.827846649	0.934999105
Cytokines	SCGFb	PC1	0.000837215	1.20E-05	0.859024834	0.722045441	0.934999105
Cytokines	SCGFb	PC2	0.001132874	1.18E-05	0.942837622	0.722045441	0.934999105
Cytokines	SCGFb	PC3	-0.003735052	1.13E-05	0.925103706	0.722045441	0.934999105
Cytokines	SCGFb	PC4	0.003866953	1.09E-05	0.975140392	0.722045441	0.934999105
Cytokines	SCGFb	PC5	-0.002109133	1.02E-05	0.785961726	0.722045441	0.934999105
Cytokines	SCGFb	PC6	0.005453054	1.00E-05	0.836616081	0.722045441	0.934999105
Cytokines	SCGFb	PC7	-0.000576727	9.61E-06	0.997867005	0.722045441	0.934999105
Cytokines	SCGFb	PC8	-0.001297667	1.10E-05	0.86184755	0.722045441	0.934999105
Cytokines	SCGFb	PC9	-0.002695938	1.08E-05	0.853277344	0.722045441	0.934999105
Cytokines	SCGFb	PC10	-0.002841985	1.35E-05	0.789538921	0.722045441	0.934999105
Cytokines	SCGFb	PC11	7.00E-05	1.05E-05	0.995761714	0.722045441	0.934999105
Cytokines	SCGFb	PC12	0.001755906	1.05E-05	0.844628945	0.722045441	0.934999105
Cytokines	SCGFb	PC13	-0.004206676	1.14E-05	0.990658188	0.722045441	0.934999105
Cytokines	SDF1a	PC1	0.00304735	5.74E-06	0.678366039	0.316429679	0.767120541
Cytokines	SDF1a	PC2	0.002052266	5.64E-06	0.942837622	0.316429679	0.767120541
Cytokines	SDF1a	PC3	-0.003294754	5.41E-06	0.925103706	0.316429679	0.767120541
Cytokines	SDF1a	PC4	0.001621537	5.19E-06	0.975140392	0.316429679	0.767120541
Cytokines	SDF1a	PC5	-0.001175709	4.87E-06	0.785961726	0.316429679	0.767120541
Cytokines	SDF1a	PC6	0.001549558	4.78E-06	0.854283904	0.316429679	0.767120541
Cytokines	SDF1a	PC7	-0.000395059	4.60E-06	0.997867005	0.316429679	0.767120541
Cytokines	SDF1a	PC8	-0.002837644	5.25E-06	0.755866952	0.316429679	0.767120541
Cytokines	SDF1a	PC9	-0.002220595	5.12E-06	0.76232117	0.316429679	0.767120541
Cytokines	SDF1a	PC10	-0.000939034	6.44E-06	0.833267635	0.316429679	0.767120541
Cytokines	SDF1a	PC11	0.00151541	5.05E-06	0.732066584	0.316429679	0.767120541
Cytokines	SDF1a	PC12	-0.003874683	5.07E-06	0.583392949	0.316429679	0.767120541
Cytokines	SDF1a	PC13	0.003990803	5.42E-06	0.887968282	0.316429679	0.767120541
Cytokines	TNFa	PC1	0.003731369	1.29E-05	0.67922246	0.338390524	0.767120541
Cytokines	TNFa	PC2	-0.000837249	1.26E-05	0.942837622	0.338390524	0.767120541
Cytokines	TNFa	PC3	-0.000490835	1.21E-05	0.95772733	0.338390524	0.767120541
Cytokines	TNFa	PC4	-0.000109971	1.16E-05	0.982443455	0.338390524	0.767120541
Cytokines	TNFa	PC5	0.006808821	1.10E-05	0.50851697	0.338390524	0.767120541
Cytokines	TNFa	PC6	-0.004532442	1.07E-05	0.836616081	0.338390524	0.767120541
Cytokines	TNFa	PC7	-0.003978701	1.03E-05	0.944524592	0.338390524	0.767120541
Cytokines	TNFa	PC8	0.001188547	1.18E-05	0.86184755	0.338390524	0.767120541
Cytokines	TNFa	PC9	0.005134966	1.15E-05	0.583112171	0.338390524	0.767120541
Cytokines	TNFa	PC10	0.00401705	1.45E-05	0.662807077	0.338390524	0.767120541
Cytokines	TNFa	PC11	0.003685927	1.12E-05	0.583207741	0.338390524	0.767120541
Cytokines	TNFa	PC12	-0.003516465	1.12E-05	0.80211346	0.338390524	0.767120541
Cytokines	TNFa	PC13	-0.000249924	1.22E-05	0.990658188	0.338390524	0.767120541
Cytokines	TNFb	PC1	0.004217474	2.82E-05	0.67922246	0.772827197	0.934999105
Cytokines	TNFb	PC2	0.002746345	2.76E-05	0.942837622	0.772827197	0.934999105
Cytokines	TNFb	PC3	0.002698968	2.64E-05	0.925103706	0.772827197	0.934999105
Cytokines	TNFb	PC4	-0.004154828	2.53E-05	0.975140392	0.772827197	0.934999105
Cytokines	TNFb	PC5	0.000741729	2.40E-05	0.918517478	0.772827197	0.934999105
Cytokines	TNFb	PC6	-0.004721382	2.35E-05	0.836616081	0.772827197	0.934999105
Cytokines	TNFb	PC7	0.001606075	2.24E-05	0.997867005	0.772827197	0.934999105
Cytokines	TNFb	PC8	-0.00164409	2.60E-05	0.86184755	0.772827197	0.934999105
Cytokines	TNFb	PC9	-0.003049427	2.54E-05	0.853277344	0.772827197	0.934999105
Cytokines	TNFb	PC10	0.008970026	3.20E-05	0.420512295	0.772827197	0.934999105
Cytokines	TNFb	PC11	-0.003401633	2.44E-05	0.732066584	0.772827197	0.934999105
Cytokines	TNFb	PC12	-0.004982432	2.46E-05	0.808433546	0.772827197	0.934999105
Cytokines	TNFb	PC13	-0.005725703	2.68E-05	0.990658188	0.772827197	0.934999105
Cytokines	TRAIL	PC1	0.00227626	5.42E-06	0.67922246	0.334023889	0.767120541
Cytokines	TRAIL	PC2	0.000380536	5.33E-06	0.942837622	0.334023889	0.767120541
Cytokines	TRAIL	PC3	0.001820565	5.11E-06	0.925103706	0.334023889	0.767120541
Cytokines	TRAIL	PC4	0.004108591	4.90E-06	0.87577023	0.334023889	0.767120541
Cytokines	TRAIL	PC5	0.001274701	4.60E-06	0.785961726	0.334023889	0.767120541
Cytokines	TRAIL	PC6	0.002258196	4.51E-06	0.836616081	0.334023889	0.767120541
Cytokines	TRAIL	PC7	-0.002515158	4.34E-06	0.944524592	0.334023889	0.767120541
Cytokines	TRAIL	PC8	-0.001768191	4.96E-06	0.755866952	0.334023889	0.767120541
Cytokines	TRAIL	PC9	-0.003504419	4.83E-06	0.583112171	0.334023889	0.767120541
Cytokines	TRAIL	PC10	0.000593624	6.09E-06	0.902869936	0.334023889	0.767120541
Cytokines	TRAIL	PC11	0.003700244	4.75E-06	0.582116286	0.334023889	0.767120541
Cytokines	TRAIL	PC12	0.001266526	4.78E-06	0.844628945	0.334023889	0.767120541
Cytokines	TRAIL	PC13	-0.000654536	5.13E-06	0.990658188	0.334023889	0.767120541
Cytokines	VEGF	PC1	-0.002016613	6.31E-06	0.67922246	0.44904617	0.767120541
Cytokines	VEGF	PC2	-0.003490518	6.18E-06	0.942837622	0.44904617	0.767120541
Cytokines	VEGF	PC3	0.001646884	5.93E-06	0.925103706	0.44904617	0.767120541
Cytokines	VEGF	PC4	0.001019279	5.69E-06	0.981522222	0.44904617	0.767120541
Cytokines	VEGF	PC5	0.001418911	5.35E-06	0.785961726	0.44904617	0.767120541
Cytokines	VEGF	PC6	0.001792578	5.25E-06	0.847244326	0.44904617	0.767120541
Cytokines	VEGF	PC7	-0.001961236	5.05E-06	0.944524592	0.44904617	0.767120541
Cytokines	VEGF	PC8	-0.00463577	5.76E-06	0.755866952	0.44904617	0.767120541
Cytokines	VEGF	PC9	-0.003135059	5.61E-06	0.585709469	0.44904617	0.767120541
Cytokines	VEGF	PC10	0.002910023	7.07E-06	0.660403603	0.44904617	0.767120541
Cytokines	VEGF	PC11	-0.000474596	5.53E-06	0.956810278	0.44904617	0.767120541
Cytokines	VEGF	PC12	-0.000126483	5.56E-06	0.958119496	0.44904617	0.767120541
Cytokines	VEGF	PC13	-0.003057763	5.95E-06	0.990658188	0.44904617	0.767120541
Cytokines	bNGF	PC1	0.00353791	1.26E-05	0.67922246	0.171660579	0.767120541
Cytokines	bNGF	PC2	0.005303469	1.23E-05	0.942837622	0.171660579	0.767120541
Cytokines	bNGF	PC3	-0.008606968	1.18E-05	0.167982223	0.171660579	0.767120541
Cytokines	bNGF	PC4	0.000439529	1.14E-05	0.982443455	0.171660579	0.767120541
Cytokines	bNGF	PC5	-0.001864355	1.07E-05	0.785961726	0.171660579	0.767120541
Cytokines	bNGF	PC6	-0.003338968	1.05E-05	0.836616081	0.171660579	0.767120541
Cytokines	bNGF	PC7	-0.005419321	1.01E-05	0.944524592	0.171660579	0.767120541
Cytokines	bNGF	PC8	-0.001972424	1.15E-05	0.822186508	0.171660579	0.767120541
Cytokines	bNGF	PC9	0.001150075	1.13E-05	0.910882704	0.171660579	0.767120541
Cytokines	bNGF	PC10	0.001533058	1.42E-05	0.824486466	0.171660579	0.767120541
Cytokines	bNGF	PC11	0.003086706	1.10E-05	0.667148803	0.171660579	0.767120541
Cytokines	bNGF	PC12	-0.001116313	1.10E-05	0.887514479	0.171660579	0.767120541
Cytokines	bNGF	PC13	0.00356985	1.19E-05	0.990658188	0.171660579	0.767120541
Geneatlas_ICD	A00 A09 Intestinal infectious diseases	PC1	-0.001686218	4.83E-06	0.771914859	0.1292588	0.340899744
Geneatlas_ICD	A00 A09 Intestinal infectious diseases	PC2	-0.001208928	4.40E-06	0.868215989	0.1292588	0.340899744
Geneatlas_ICD	A00 A09 Intestinal infectious diseases	PC3	-0.006034841	4.26E-06	0.041355322	0.1292588	0.340899744
Geneatlas_ICD	A00 A09 Intestinal infectious diseases	PC4	-0.000440495	4.41E-06	0.969679353	0.1292588	0.340899744
Geneatlas_ICD	A00 A09 Intestinal infectious diseases	PC5	-0.002071273	3.84E-06	0.85793594	0.1292588	0.340899744
Geneatlas_ICD	A00 A09 Intestinal infectious diseases	PC6	-6.58E-05	3.79E-06	0.992171897	0.1292588	0.340899744
Geneatlas_ICD	A00 A09 Intestinal infectious diseases	PC7	-0.001448607	3.63E-06	0.96451054	0.1292588	0.340899744
Geneatlas_ICD	A00 A09 Intestinal infectious diseases	PC8	-0.002470284	4.17E-06	0.693541754	0.1292588	0.340899744
Geneatlas_ICD	A00 A09 Intestinal infectious diseases	PC9	-0.002803092	4.20E-06	0.676272102	0.1292588	0.340899744
Geneatlas_ICD	A00 A09 Intestinal infectious diseases	PC10	4.93E-05	5.15E-06	0.992020425	0.1292588	0.340899744
Geneatlas_ICD	A00 A09 Intestinal infectious diseases	PC11	0.003730493	3.88E-06	0.479910254	0.1292588	0.340899744
Geneatlas_ICD	A00 A09 Intestinal infectious diseases	PC12	-0.002012219	3.84E-06	0.747364447	0.1292588	0.340899744
Geneatlas_ICD	A00 A09 Intestinal infectious diseases	PC13	0.000896549	4.27E-06	0.946287753	0.1292588	0.340899744
Geneatlas_ICD	A04 Other bacterial intestinal infections	PC1	-0.007466333	1.63E-05	0.333304151	0.317656008	0.549427244
Geneatlas_ICD	A04 Other bacterial intestinal infections	PC2	0.003858943	1.49E-05	0.792096002	0.317656008	0.549427244
Geneatlas_ICD	A04 Other bacterial intestinal infections	PC3	-0.006441107	1.44E-05	0.375813702	0.317656008	0.549427244
Geneatlas_ICD	A04 Other bacterial intestinal infections	PC4	-0.005856375	1.49E-05	0.586142575	0.317656008	0.549427244
Geneatlas_ICD	A04 Other bacterial intestinal infections	PC5	0.000338716	1.30E-05	0.994257346	0.317656008	0.549427244
Geneatlas_ICD	A04 Other bacterial intestinal infections	PC6	-0.002711712	1.28E-05	0.939009165	0.317656008	0.549427244
Geneatlas_ICD	A04 Other bacterial intestinal infections	PC7	-0.003487354	1.23E-05	0.960845929	0.317656008	0.549427244
Geneatlas_ICD	A04 Other bacterial intestinal infections	PC8	-0.002250124	1.41E-05	0.86522262	0.317656008	0.549427244
Geneatlas_ICD	A04 Other bacterial intestinal infections	PC9	-0.001823778	1.42E-05	0.936196559	0.317656008	0.549427244
Geneatlas_ICD	A04 Other bacterial intestinal infections	PC10	-0.001301969	1.74E-05	0.991710169	0.317656008	0.549427244
Geneatlas_ICD	A04 Other bacterial intestinal infections	PC11	0.00456774	1.31E-05	0.700210992	0.317656008	0.549427244
Geneatlas_ICD	A04 Other bacterial intestinal infections	PC12	0.005030528	1.30E-05	0.616371154	0.317656008	0.549427244
Geneatlas_ICD	A04 Other bacterial intestinal infections	PC13	-0.00056579	1.44E-05	0.985206102	0.317656008	0.549427244
Geneatlas_ICD	A08 Viral and other specified intestinal infections	PC1	-0.00191403	5.06E-05	0.950210169	0.625701134	0.813934344
Geneatlas_ICD	A08 Viral and other specified intestinal infections	PC2	0.006719727	4.61E-05	0.792551813	0.625701134	0.813934344
Geneatlas_ICD	A08 Viral and other specified intestinal infections	PC3	-0.005821199	4.46E-05	0.752324202	0.625701134	0.813934344
Geneatlas_ICD	A08 Viral and other specified intestinal infections	PC4	-0.016817251	4.62E-05	0.230410469	0.625701134	0.813934344
Geneatlas_ICD	A08 Viral and other specified intestinal infections	PC5	-0.004043229	4.02E-05	0.942766714	0.625701134	0.813934344
Geneatlas_ICD	A08 Viral and other specified intestinal infections	PC6	0.004527716	3.97E-05	0.939009165	0.625701134	0.813934344
Geneatlas_ICD	A08 Viral and other specified intestinal infections	PC7	-0.004854591	3.80E-05	0.960845929	0.625701134	0.813934344
Geneatlas_ICD	A08 Viral and other specified intestinal infections	PC8	-0.00187479	4.37E-05	0.940626426	0.625701134	0.813934344
Geneatlas_ICD	A08 Viral and other specified intestinal infections	PC9	-0.001854407	4.40E-05	0.961307802	0.625701134	0.813934344
Geneatlas_ICD	A08 Viral and other specified intestinal infections	PC10	0.001485709	5.40E-05	0.992020425	0.625701134	0.813934344
Geneatlas_ICD	A08 Viral and other specified intestinal infections	PC11	-0.002446276	4.06E-05	0.91711532	0.625701134	0.813934344
Geneatlas_ICD	A08 Viral and other specified intestinal infections	PC12	-0.006985208	4.02E-05	0.739775877	0.625701134	0.813934344
Geneatlas_ICD	A08 Viral and other specified intestinal infections	PC13	0.002310499	4.48E-05	0.954539284	0.625701134	0.813934344
Geneatlas_ICD	A09 Diarrhoea and gastro enteritis of presumed infectious origin	PC1	0.00163774	8.34E-06	0.83523679	0.061668422	0.21332706
Geneatlas_ICD	A09 Diarrhoea and gastro enteritis of presumed infectious origin	PC2	-0.004568423	7.60E-06	0.595332539	0.061668422	0.21332706
Geneatlas_ICD	A09 Diarrhoea and gastro enteritis of presumed infectious origin	PC3	-0.006188594	7.35E-06	0.163947782	0.061668422	0.21332706
Geneatlas_ICD	A09 Diarrhoea and gastro enteritis of presumed infectious origin	PC4	0.003372718	7.62E-06	0.709065507	0.061668422	0.21332706
Geneatlas_ICD	A09 Diarrhoea and gastro enteritis of presumed infectious origin	PC5	-0.004445967	6.63E-06	0.615209153	0.061668422	0.21332706
Geneatlas_ICD	A09 Diarrhoea and gastro enteritis of presumed infectious origin	PC6	0.001254312	6.54E-06	0.97417079	0.061668422	0.21332706
Geneatlas_ICD	A09 Diarrhoea and gastro enteritis of presumed infectious origin	PC7	0.001460395	6.27E-06	0.980984619	0.061668422	0.21332706
Geneatlas_ICD	A09 Diarrhoea and gastro enteritis of presumed infectious origin	PC8	-0.001838865	7.20E-06	0.843333156	0.061668422	0.21332706
Geneatlas_ICD	A09 Diarrhoea and gastro enteritis of presumed infectious origin	PC9	-0.004587355	7.25E-06	0.59027973	0.061668422	0.21332706
Geneatlas_ICD	A09 Diarrhoea and gastro enteritis of presumed infectious origin	PC10	0.000348578	8.89E-06	0.992020425	0.061668422	0.21332706
Geneatlas_ICD	A09 Diarrhoea and gastro enteritis of presumed infectious origin	PC11	0.003671558	6.69E-06	0.655638051	0.061668422	0.21332706
Geneatlas_ICD	A09 Diarrhoea and gastro enteritis of presumed infectious origin	PC12	-0.00356537	6.63E-06	0.616371154	0.061668422	0.21332706
Geneatlas_ICD	A09 Diarrhoea and gastro enteritis of presumed infectious origin	PC13	0.002150798	7.38E-06	0.805359041	0.061668422	0.21332706
Geneatlas_ICD	A30 A49 Other bacterial diseases	PC1	0.002114034	8.80E-06	0.796752766	0.129602536	0.340899744
Geneatlas_ICD	A30 A49 Other bacterial diseases	PC2	0.002419537	8.02E-06	0.81199114	0.129602536	0.340899744
Geneatlas_ICD	A30 A49 Other bacterial diseases	PC3	0.001167933	7.76E-06	0.920528354	0.129602536	0.340899744
Geneatlas_ICD	A30 A49 Other bacterial diseases	PC4	0.000649369	8.03E-06	0.969679353	0.129602536	0.340899744
Geneatlas_ICD	A30 A49 Other bacterial diseases	PC5	0.000788025	7.00E-06	0.972794839	0.129602536	0.340899744
Geneatlas_ICD	A30 A49 Other bacterial diseases	PC6	-0.003596498	6.90E-06	0.847513481	0.129602536	0.340899744
Geneatlas_ICD	A30 A49 Other bacterial diseases	PC7	0.002741834	6.61E-06	0.960845929	0.129602536	0.340899744
Geneatlas_ICD	A30 A49 Other bacterial diseases	PC8	-0.00614904	7.59E-06	0.333091499	0.129602536	0.340899744
Geneatlas_ICD	A30 A49 Other bacterial diseases	PC9	-0.003949721	7.65E-06	0.667869921	0.129602536	0.340899744
Geneatlas_ICD	A30 A49 Other bacterial diseases	PC10	-0.000186928	9.38E-06	0.992020425	0.129602536	0.340899744
Geneatlas_ICD	A30 A49 Other bacterial diseases	PC11	-0.003846211	7.06E-06	0.651178261	0.129602536	0.340899744
Geneatlas_ICD	A30 A49 Other bacterial diseases	PC12	-0.005092081	7.00E-06	0.389760598	0.129602536	0.340899744
Geneatlas_ICD	A30 A49 Other bacterial diseases	PC13	-0.001733915	7.78E-06	0.894210133	0.129602536	0.340899744
Geneatlas_ICD	A41 Other septicaemia	PC1	-0.002341304	1.14E-05	0.802003338	0.289877698	0.520664942
Geneatlas_ICD	A41 Other septicaemia	PC2	0.001264956	1.04E-05	0.910172313	0.289877698	0.520664942
Geneatlas_ICD	A41 Other septicaemia	PC3	0.001697511	1.00E-05	0.89467086	0.289877698	0.520664942
Geneatlas_ICD	A41 Other septicaemia	PC4	0.000363149	1.04E-05	0.970568825	0.289877698	0.520664942
Geneatlas_ICD	A41 Other septicaemia	PC5	0.001970101	9.05E-06	0.942766714	0.289877698	0.520664942
Geneatlas_ICD	A41 Other septicaemia	PC6	-0.003085863	8.93E-06	0.938824212	0.289877698	0.520664942
Geneatlas_ICD	A41 Other septicaemia	PC7	0.003614825	8.55E-06	0.960845929	0.289877698	0.520664942
Geneatlas_ICD	A41 Other septicaemia	PC8	-0.00552974	9.82E-06	0.49378356	0.289877698	0.520664942
Geneatlas_ICD	A41 Other septicaemia	PC9	-0.004451127	9.89E-06	0.66867622	0.289877698	0.520664942
Geneatlas_ICD	A41 Other septicaemia	PC10	-0.001201877	1.21E-05	0.987175012	0.289877698	0.520664942
Geneatlas_ICD	A41 Other septicaemia	PC11	-0.00364371	9.13E-06	0.705083881	0.289877698	0.520664942
Geneatlas_ICD	A41 Other septicaemia	PC12	-0.006102816	9.05E-06	0.339682192	0.289877698	0.520664942
Geneatlas_ICD	A41 Other septicaemia	PC13	-0.000403706	1.01E-05	0.985206102	0.289877698	0.520664942
Geneatlas_ICD	A49 Bacterial infection of unspecified site	PC1	0.016126251	5.67E-05	0.230975024	0.277230771	0.507035316
Geneatlas_ICD	A49 Bacterial infection of unspecified site	PC2	9.28E-05	5.17E-05	0.99355451	0.277230771	0.507035316
Geneatlas_ICD	A49 Bacterial infection of unspecified site	PC3	0.000593086	4.99E-05	0.968463519	0.277230771	0.507035316
Geneatlas_ICD	A49 Bacterial infection of unspecified site	PC4	0.002086176	5.17E-05	0.969679353	0.277230771	0.507035316
Geneatlas_ICD	A49 Bacterial infection of unspecified site	PC5	0.007109818	4.51E-05	0.85793594	0.277230771	0.507035316
Geneatlas_ICD	A49 Bacterial infection of unspecified site	PC6	-0.000849612	4.44E-05	0.985082133	0.277230771	0.507035316
Geneatlas_ICD	A49 Bacterial infection of unspecified site	PC7	-0.00288004	4.26E-05	0.980984619	0.277230771	0.507035316
Geneatlas_ICD	A49 Bacterial infection of unspecified site	PC8	-0.008102935	4.89E-05	0.717523156	0.277230771	0.507035316
Geneatlas_ICD	A49 Bacterial infection of unspecified site	PC9	-0.011497771	4.93E-05	0.62954793	0.277230771	0.507035316
Geneatlas_ICD	A49 Bacterial infection of unspecified site	PC10	0.010021155	6.04E-05	0.837448234	0.277230771	0.507035316
Geneatlas_ICD	A49 Bacterial infection of unspecified site	PC11	-0.009538303	4.55E-05	0.655638051	0.277230771	0.507035316
Geneatlas_ICD	A49 Bacterial infection of unspecified site	PC12	0.009018314	4.51E-05	0.63387135	0.277230771	0.507035316
Geneatlas_ICD	A49 Bacterial infection of unspecified site	PC13	-0.001876832	5.01E-05	0.971890571	0.277230771	0.507035316
Geneatlas_ICD	B00 B09 Viral infections characterized by skin and mucous membrane lesions	PC1	0.003876826	2.64E-05	0.778710197	0.210874069	0.430035765
Geneatlas_ICD	B00 B09 Viral infections characterized by skin and mucous membrane lesions	PC2	0.007731797	2.40E-05	0.604687811	0.210874069	0.430035765
Geneatlas_ICD	B00 B09 Viral infections characterized by skin and mucous membrane lesions	PC3	0.003829453	2.32E-05	0.769818293	0.210874069	0.430035765
Geneatlas_ICD	B00 B09 Viral infections characterized by skin and mucous membrane lesions	PC4	0.003143472	2.41E-05	0.895209226	0.210874069	0.430035765
Geneatlas_ICD	B00 B09 Viral infections characterized by skin and mucous membrane lesions	PC5	-0.002626843	2.10E-05	0.943920999	0.210874069	0.430035765
Geneatlas_ICD	B00 B09 Viral infections characterized by skin and mucous membrane lesions	PC6	-0.001014835	2.07E-05	0.982860178	0.210874069	0.430035765
Geneatlas_ICD	B00 B09 Viral infections characterized by skin and mucous membrane lesions	PC7	0.008671354	1.98E-05	0.855282595	0.210874069	0.430035765
Geneatlas_ICD	B00 B09 Viral infections characterized by skin and mucous membrane lesions	PC8	0.003070111	2.27E-05	0.853026484	0.210874069	0.430035765
Geneatlas_ICD	B00 B09 Viral infections characterized by skin and mucous membrane lesions	PC9	0.005831614	2.29E-05	0.725806903	0.210874069	0.430035765
Geneatlas_ICD	B00 B09 Viral infections characterized by skin and mucous membrane lesions	PC10	0.008572223	2.81E-05	0.749391512	0.210874069	0.430035765
Geneatlas_ICD	B00 B09 Viral infections characterized by skin and mucous membrane lesions	PC11	-0.009156871	2.12E-05	0.437682391	0.210874069	0.430035765
Geneatlas_ICD	B00 B09 Viral infections characterized by skin and mucous membrane lesions	PC12	-0.000615689	2.10E-05	0.997966137	0.210874069	0.430035765
Geneatlas_ICD	B00 B09 Viral infections characterized by skin and mucous membrane lesions	PC13	0.002294285	2.33E-05	0.946287753	0.210874069	0.430035765
Geneatlas_ICD	B07 Viral warts	PC1	0.008003784	5.96E-05	0.679995927	0.538300512	0.741552623
Geneatlas_ICD	B07 Viral warts	PC2	0.011315887	5.44E-05	0.6337253	0.538300512	0.741552623
Geneatlas_ICD	B07 Viral warts	PC3	0.000748906	5.26E-05	0.963094954	0.538300512	0.741552623
Geneatlas_ICD	B07 Viral warts	PC4	0.008835646	5.44E-05	0.7147603	0.538300512	0.741552623
Geneatlas_ICD	B07 Viral warts	PC5	0.001932922	4.74E-05	0.981306835	0.538300512	0.741552623
Geneatlas_ICD	B07 Viral warts	PC6	-0.006083976	4.68E-05	0.938824212	0.538300512	0.741552623
Geneatlas_ICD	B07 Viral warts	PC7	0.000783361	4.48E-05	0.982068663	0.538300512	0.741552623
Geneatlas_ICD	B07 Viral warts	PC8	0.004122281	5.14E-05	0.871524158	0.538300512	0.741552623
Geneatlas_ICD	B07 Viral warts	PC9	0.010026148	5.18E-05	0.670779229	0.538300512	0.741552623
Geneatlas_ICD	B07 Viral warts	PC10	0.007739851	6.36E-05	0.883183015	0.538300512	0.741552623
Geneatlas_ICD	B07 Viral warts	PC11	-0.012659837	4.79E-05	0.498604229	0.538300512	0.741552623
Geneatlas_ICD	B07 Viral warts	PC12	0.004174379	4.74E-05	0.931630412	0.538300512	0.741552623
Geneatlas_ICD	B07 Viral warts	PC13	0.004258447	5.27E-05	0.910514937	0.538300512	0.741552623
Geneatlas_ICD	B15 B19 Viral hepatitis	PC1	-0.003366334	7.39E-05	0.915550861	0.241433309	0.470511926
Geneatlas_ICD	B15 B19 Viral hepatitis	PC2	-0.003286542	6.73E-05	0.910172313	0.241433309	0.470511926
Geneatlas_ICD	B15 B19 Viral hepatitis	PC3	0.002588551	6.51E-05	0.920528354	0.241433309	0.470511926
Geneatlas_ICD	B15 B19 Viral hepatitis	PC4	0.001093576	6.74E-05	0.969882019	0.241433309	0.470511926
Geneatlas_ICD	B15 B19 Viral hepatitis	PC5	-4.18E-05	5.87E-05	0.997825679	0.241433309	0.470511926
Geneatlas_ICD	B15 B19 Viral hepatitis	PC6	-0.011759961	5.79E-05	0.824608128	0.241433309	0.470511926
Geneatlas_ICD	B15 B19 Viral hepatitis	PC7	0.006525623	5.55E-05	0.960845929	0.241433309	0.470511926
Geneatlas_ICD	B15 B19 Viral hepatitis	PC8	0.006656897	6.37E-05	0.788071999	0.241433309	0.470511926
Geneatlas_ICD	B15 B19 Viral hepatitis	PC9	-0.021745757	6.42E-05	0.141251742	0.241433309	0.470511926
Geneatlas_ICD	B15 B19 Viral hepatitis	PC10	-0.003535088	7.87E-05	0.985926872	0.241433309	0.470511926
Geneatlas_ICD	B15 B19 Viral hepatitis	PC11	0.010377525	5.93E-05	0.691405388	0.241433309	0.470511926
Geneatlas_ICD	B15 B19 Viral hepatitis	PC12	-0.006772468	5.88E-05	0.777079368	0.241433309	0.470511926
Geneatlas_ICD	B15 B19 Viral hepatitis	PC13	-0.001773744	6.53E-05	0.976553004	0.241433309	0.470511926
Geneatlas_ICD	B25 B34 Other viral diseases	PC1	0.0049278	2.20E-05	0.679995927	0.113429807	0.324303881
Geneatlas_ICD	B25 B34 Other viral diseases	PC2	0.002892584	2.01E-05	0.866590079	0.113429807	0.324303881
Geneatlas_ICD	B25 B34 Other viral diseases	PC3	-0.006583518	1.94E-05	0.457817483	0.113429807	0.324303881
Geneatlas_ICD	B25 B34 Other viral diseases	PC4	-0.008680729	2.01E-05	0.41578696	0.113429807	0.324303881
Geneatlas_ICD	B25 B34 Other viral diseases	PC5	0.00110728	1.75E-05	0.990501359	0.113429807	0.324303881
Geneatlas_ICD	B25 B34 Other viral diseases	PC6	-0.00136933	1.73E-05	0.97417079	0.113429807	0.324303881
Geneatlas_ICD	B25 B34 Other viral diseases	PC7	-0.003921034	1.65E-05	0.960845929	0.113429807	0.324303881
Geneatlas_ICD	B25 B34 Other viral diseases	PC8	0.00090471	1.90E-05	0.956305847	0.113429807	0.324303881
Geneatlas_ICD	B25 B34 Other viral diseases	PC9	-0.008323443	1.91E-05	0.451272479	0.113429807	0.324303881
Geneatlas_ICD	B25 B34 Other viral diseases	PC10	0.012243592	2.35E-05	0.461356077	0.113429807	0.324303881
Geneatlas_ICD	B25 B34 Other viral diseases	PC11	-0.002394291	1.77E-05	0.881558051	0.113429807	0.324303881
Geneatlas_ICD	B25 B34 Other viral diseases	PC12	0.000149704	1.75E-05	0.997966137	0.113429807	0.324303881
Geneatlas_ICD	B25 B34 Other viral diseases	PC13	0.006573439	1.95E-05	0.45739644	0.113429807	0.324303881
Geneatlas_ICD	B34 Viral infection of unspecified site	PC1	0.005107238	2.45E-05	0.679995927	0.144084695	0.361761034
Geneatlas_ICD	B34 Viral infection of unspecified site	PC2	0.002378552	2.23E-05	0.881916155	0.144084695	0.361761034
Geneatlas_ICD	B34 Viral infection of unspecified site	PC3	-0.008852562	2.16E-05	0.297730009	0.144084695	0.361761034
Geneatlas_ICD	B34 Viral infection of unspecified site	PC4	-0.009365111	2.24E-05	0.412342364	0.144084695	0.361761034
Geneatlas_ICD	B34 Viral infection of unspecified site	PC5	0.002153611	1.95E-05	0.95009519	0.144084695	0.361761034
Geneatlas_ICD	B34 Viral infection of unspecified site	PC6	0.000921865	1.92E-05	0.982860178	0.144084695	0.361761034
Geneatlas_ICD	B34 Viral infection of unspecified site	PC7	-0.001231077	1.84E-05	0.982068663	0.144084695	0.361761034
Geneatlas_ICD	B34 Viral infection of unspecified site	PC8	-0.000135992	2.11E-05	0.990012297	0.144084695	0.361761034
Geneatlas_ICD	B34 Viral infection of unspecified site	PC9	-0.005901079	2.13E-05	0.69016325	0.144084695	0.361761034
Geneatlas_ICD	B34 Viral infection of unspecified site	PC10	0.013687281	2.61E-05	0.345465204	0.144084695	0.361761034
Geneatlas_ICD	B34 Viral infection of unspecified site	PC11	-0.004065888	1.97E-05	0.790975705	0.144084695	0.361761034
Geneatlas_ICD	B34 Viral infection of unspecified site	PC12	0.000550363	1.95E-05	0.997966137	0.144084695	0.361761034
Geneatlas_ICD	B34 Viral infection of unspecified site	PC13	0.006399556	2.17E-05	0.516264355	0.144084695	0.361761034
Geneatlas_ICD	B35 B49 Mycoses	PC1	0.001513554	1.59E-05	0.915550861	0.006328313	0.034364213
Geneatlas_ICD	B35 B49 Mycoses	PC2	0.000871582	1.45E-05	0.960960318	0.006328313	0.034364213
Geneatlas_ICD	B35 B49 Mycoses	PC3	-0.005917042	1.40E-05	0.435360271	0.006328313	0.034364213
Geneatlas_ICD	B35 B49 Mycoses	PC4	-0.000102336	1.45E-05	0.990944682	0.006328313	0.034364213
Geneatlas_ICD	B35 B49 Mycoses	PC5	-0.00340594	1.26E-05	0.896978516	0.006328313	0.034364213
Geneatlas_ICD	B35 B49 Mycoses	PC6	0.001518745	1.25E-05	0.97417079	0.006328313	0.034364213
Geneatlas_ICD	B35 B49 Mycoses	PC7	-0.000701688	1.19E-05	0.982068663	0.006328313	0.034364213
Geneatlas_ICD	B35 B49 Mycoses	PC8	0.00087772	1.37E-05	0.948732168	0.006328313	0.034364213
Geneatlas_ICD	B35 B49 Mycoses	PC9	-0.007989761	1.38E-05	0.359846247	0.006328313	0.034364213
Geneatlas_ICD	B35 B49 Mycoses	PC10	-0.000505359	1.69E-05	0.992020425	0.006328313	0.034364213
Geneatlas_ICD	B35 B49 Mycoses	PC11	0.004652915	1.28E-05	0.697401395	0.006328313	0.034364213
Geneatlas_ICD	B35 B49 Mycoses	PC12	-0.001192279	1.26E-05	0.997966137	0.006328313	0.034364213
Geneatlas_ICD	B35 B49 Mycoses	PC13	0.016646714	1.41E-05	0.000199587	0.006328313	0.034364213
Geneatlas_ICD	B37 Candidiasis	PC1	0.002471628	1.96E-05	0.835946956	0.119133183	0.329202345
Geneatlas_ICD	B37 Candidiasis	PC2	0.002498621	1.79E-05	0.867569222	0.119133183	0.329202345
Geneatlas_ICD	B37 Candidiasis	PC3	-0.00795443	1.73E-05	0.297730009	0.119133183	0.329202345
Geneatlas_ICD	B37 Candidiasis	PC4	0.001677633	1.79E-05	0.944254468	0.119133183	0.329202345
Geneatlas_ICD	B37 Candidiasis	PC5	-0.002447601	1.56E-05	0.942766714	0.119133183	0.329202345
Geneatlas_ICD	B37 Candidiasis	PC6	0.001635114	1.54E-05	0.97417079	0.119133183	0.329202345
Geneatlas_ICD	B37 Candidiasis	PC7	0.001222381	1.47E-05	0.980984619	0.119133183	0.329202345
Geneatlas_ICD	B37 Candidiasis	PC8	0.001048539	1.69E-05	0.946599767	0.119133183	0.329202345
Geneatlas_ICD	B37 Candidiasis	PC9	-0.004687682	1.70E-05	0.757467317	0.119133183	0.329202345
Geneatlas_ICD	B37 Candidiasis	PC10	-0.00102516	2.09E-05	0.992020425	0.119133183	0.329202345
Geneatlas_ICD	B37 Candidiasis	PC11	0.008059505	1.57E-05	0.437682391	0.119133183	0.329202345
Geneatlas_ICD	B37 Candidiasis	PC12	0.000180668	1.56E-05	0.997966137	0.119133183	0.329202345
Geneatlas_ICD	B37 Candidiasis	PC13	0.012013394	1.73E-05	0.037842153	0.119133183	0.329202345
Geneatlas_ICD	B95 B98 Bacterial viral and other infectious agents	PC1	-0.000611998	3.30E-06	0.929372552	0.001727476	0.011371684
Geneatlas_ICD	B95 B98 Bacterial viral and other infectious agents	PC2	0.006190085	3.01E-06	0.025999207	0.001727476	0.011371684
Geneatlas_ICD	B95 B98 Bacterial viral and other infectious agents	PC3	-0.002693159	2.91E-06	0.435360271	0.001727476	0.011371684
Geneatlas_ICD	B95 B98 Bacterial viral and other infectious agents	PC4	-0.002327805	3.02E-06	0.660237737	0.001727476	0.011371684
Geneatlas_ICD	B95 B98 Bacterial viral and other infectious agents	PC5	-0.000643338	2.63E-06	0.950768633	0.001727476	0.011371684
Geneatlas_ICD	B95 B98 Bacterial viral and other infectious agents	PC6	-0.001271301	2.59E-06	0.938824212	0.001727476	0.011371684
Geneatlas_ICD	B95 B98 Bacterial viral and other infectious agents	PC7	0.000605683	2.48E-06	0.980984619	0.001727476	0.011371684
Geneatlas_ICD	B95 B98 Bacterial viral and other infectious agents	PC8	0.000211394	2.85E-06	0.978502975	0.001727476	0.011371684
Geneatlas_ICD	B95 B98 Bacterial viral and other infectious agents	PC9	-0.003341295	2.87E-06	0.420440903	0.001727476	0.011371684
Geneatlas_ICD	B95 B98 Bacterial viral and other infectious agents	PC10	-0.004657541	3.52E-06	0.461356077	0.001727476	0.011371684
Geneatlas_ICD	B95 B98 Bacterial viral and other infectious agents	PC11	0.001596759	2.65E-06	0.785513984	0.001727476	0.011371684
Geneatlas_ICD	B95 B98 Bacterial viral and other infectious agents	PC12	0.000858001	2.63E-06	0.956123503	0.001727476	0.011371684
Geneatlas_ICD	B95 B98 Bacterial viral and other infectious agents	PC13	0.002084036	2.92E-06	0.577443462	0.001727476	0.011371684
Geneatlas_ICD	B95 Streptococcus and staphylococcus as the cause of diseases classified to other chapters	PC1	0.00060691	1.05E-05	0.967982142	0.041558219	0.15907941
Geneatlas_ICD	B95 Streptococcus and staphylococcus as the cause of diseases classified to other chapters	PC2	0.009467587	9.54E-06	0.084498591	0.041558219	0.15907941
Geneatlas_ICD	B95 Streptococcus and staphylococcus as the cause of diseases classified to other chapters	PC3	-0.001729802	9.22E-06	0.882709326	0.041558219	0.15907941
Geneatlas_ICD	B95 Streptococcus and staphylococcus as the cause of diseases classified to other chapters	PC4	-0.001818162	9.55E-06	0.910381131	0.041558219	0.15907941
Geneatlas_ICD	B95 Streptococcus and staphylococcus as the cause of diseases classified to other chapters	PC5	-0.001833132	8.32E-06	0.942766714	0.041558219	0.15907941
Geneatlas_ICD	B95 Streptococcus and staphylococcus as the cause of diseases classified to other chapters	PC6	0.002334716	8.21E-06	0.938824212	0.041558219	0.15907941
Geneatlas_ICD	B95 Streptococcus and staphylococcus as the cause of diseases classified to other chapters	PC7	-0.001472937	7.86E-06	0.980984619	0.041558219	0.15907941
Geneatlas_ICD	B95 Streptococcus and staphylococcus as the cause of diseases classified to other chapters	PC8	-0.003350423	9.03E-06	0.723083093	0.041558219	0.15907941
Geneatlas_ICD	B95 Streptococcus and staphylococcus as the cause of diseases classified to other chapters	PC9	-0.004861762	9.09E-06	0.62954793	0.041558219	0.15907941
Geneatlas_ICD	B95 Streptococcus and staphylococcus as the cause of diseases classified to other chapters	PC10	-0.00510664	1.12E-05	0.751935456	0.041558219	0.15907941
Geneatlas_ICD	B95 Streptococcus and staphylococcus as the cause of diseases classified to other chapters	PC11	0.003368378	8.40E-06	0.73247527	0.041558219	0.15907941
Geneatlas_ICD	B95 Streptococcus and staphylococcus as the cause of diseases classified to other chapters	PC12	0.000782967	8.32E-06	0.997966137	0.041558219	0.15907941
Geneatlas_ICD	B95 Streptococcus and staphylococcus as the cause of diseases classified to other chapters	PC13	0.005522942	9.25E-06	0.286909084	0.041558219	0.15907941
Geneatlas_ICD	B96 Other bacterial agents as the cause of diseases classified to other chapters	PC1	0.000215923	4.87E-06	0.981526494	0.353128868	0.572608269
Geneatlas_ICD	B96 Other bacterial agents as the cause of diseases classified to other chapters	PC2	0.002695946	4.44E-06	0.729204008	0.353128868	0.572608269
Geneatlas_ICD	B96 Other bacterial agents as the cause of diseases classified to other chapters	PC3	-0.000408069	4.29E-06	0.952615622	0.353128868	0.572608269
Geneatlas_ICD	B96 Other bacterial agents as the cause of diseases classified to other chapters	PC4	-0.001563591	4.45E-06	0.86151387	0.353128868	0.572608269
Geneatlas_ICD	B96 Other bacterial agents as the cause of diseases classified to other chapters	PC5	-0.001208938	3.87E-06	0.942766714	0.353128868	0.572608269
Geneatlas_ICD	B96 Other bacterial agents as the cause of diseases classified to other chapters	PC6	-0.002622931	3.82E-06	0.847513481	0.353128868	0.572608269
Geneatlas_ICD	B96 Other bacterial agents as the cause of diseases classified to other chapters	PC7	0.001920081	3.66E-06	0.960845929	0.353128868	0.572608269
Geneatlas_ICD	B96 Other bacterial agents as the cause of diseases classified to other chapters	PC8	0.00032346	4.20E-06	0.974796504	0.353128868	0.572608269
Geneatlas_ICD	B96 Other bacterial agents as the cause of diseases classified to other chapters	PC9	-0.003015583	4.23E-06	0.667869921	0.353128868	0.572608269
Geneatlas_ICD	B96 Other bacterial agents as the cause of diseases classified to other chapters	PC10	-0.004617312	5.19E-06	0.56214609	0.353128868	0.572608269
Geneatlas_ICD	B96 Other bacterial agents as the cause of diseases classified to other chapters	PC11	0.001283647	3.91E-06	0.868774633	0.353128868	0.572608269
Geneatlas_ICD	B96 Other bacterial agents as the cause of diseases classified to other chapters	PC12	0.00047866	3.87E-06	0.997966137	0.353128868	0.572608269
Geneatlas_ICD	B96 Other bacterial agents as the cause of diseases classified to other chapters	PC13	0.001333939	4.31E-06	0.878911236	0.353128868	0.572608269
Geneatlas_ICD	B97 Viral agents as the cause of diseases classified to other chapters	PC1	-0.002300042	7.84E-05	0.950210169	0.790156343	0.922450396
Geneatlas_ICD	B97 Viral agents as the cause of diseases classified to other chapters	PC2	0.007779035	7.15E-05	0.802030351	0.790156343	0.922450396
Geneatlas_ICD	B97 Viral agents as the cause of diseases classified to other chapters	PC3	-0.006063647	6.91E-05	0.809081664	0.790156343	0.922450396
Geneatlas_ICD	B97 Viral agents as the cause of diseases classified to other chapters	PC4	-0.001034984	7.16E-05	0.969882019	0.790156343	0.922450396
Geneatlas_ICD	B97 Viral agents as the cause of diseases classified to other chapters	PC5	-0.009568219	6.24E-05	0.85793594	0.790156343	0.922450396
Geneatlas_ICD	B97 Viral agents as the cause of diseases classified to other chapters	PC6	-0.008852256	6.15E-05	0.923477039	0.790156343	0.922450396
Geneatlas_ICD	B97 Viral agents as the cause of diseases classified to other chapters	PC7	-0.007303905	5.89E-05	0.960845929	0.790156343	0.922450396
Geneatlas_ICD	B97 Viral agents as the cause of diseases classified to other chapters	PC8	0.002238299	6.77E-05	0.940626426	0.790156343	0.922450396
Geneatlas_ICD	B97 Viral agents as the cause of diseases classified to other chapters	PC9	0.00433592	6.82E-05	0.928552455	0.790156343	0.922450396
Geneatlas_ICD	B97 Viral agents as the cause of diseases classified to other chapters	PC10	0.006674954	8.36E-05	0.90932938	0.790156343	0.922450396
Geneatlas_ICD	B97 Viral agents as the cause of diseases classified to other chapters	PC11	0.010084038	6.30E-05	0.700210992	0.790156343	0.922450396
Geneatlas_ICD	B97 Viral agents as the cause of diseases classified to other chapters	PC12	0.001835091	6.24E-05	0.997966137	0.790156343	0.922450396
Geneatlas_ICD	B97 Viral agents as the cause of diseases classified to other chapters	PC13	0.003834337	6.94E-05	0.946287753	0.790156343	0.922450396
Geneatlas_ICD	B98 Other specified infectious agents as the cause of diseases classified to other chapters	PC1	-0.004348198	5.03E-05	0.820946037	0.035337545	0.142641531
Geneatlas_ICD	B98 Other specified infectious agents as the cause of diseases classified to other chapters	PC2	0.015069289	4.59E-05	0.355602753	0.035337545	0.142641531
Geneatlas_ICD	B98 Other specified infectious agents as the cause of diseases classified to other chapters	PC3	-0.014736718	4.44E-05	0.182169915	0.035337545	0.142641531
Geneatlas_ICD	B98 Other specified infectious agents as the cause of diseases classified to other chapters	PC4	-0.013637166	4.60E-05	0.411331873	0.035337545	0.142641531
Geneatlas_ICD	B98 Other specified infectious agents as the cause of diseases classified to other chapters	PC5	0.013106838	4.00E-05	0.470500155	0.035337545	0.142641531
Geneatlas_ICD	B98 Other specified infectious agents as the cause of diseases classified to other chapters	PC6	-0.000193289	3.95E-05	0.992171897	0.035337545	0.142641531
Geneatlas_ICD	B98 Other specified infectious agents as the cause of diseases classified to other chapters	PC7	0.001710022	3.78E-05	0.982068663	0.035337545	0.142641531
Geneatlas_ICD	B98 Other specified infectious agents as the cause of diseases classified to other chapters	PC8	0.003862968	4.34E-05	0.86522262	0.035337545	0.142641531
Geneatlas_ICD	B98 Other specified infectious agents as the cause of diseases classified to other chapters	PC9	-0.014988017	4.37E-05	0.353290336	0.035337545	0.142641531
Geneatlas_ICD	B98 Other specified infectious agents as the cause of diseases classified to other chapters	PC10	-0.009125318	5.37E-05	0.852912629	0.035337545	0.142641531
Geneatlas_ICD	B98 Other specified infectious agents as the cause of diseases classified to other chapters	PC11	0.000531034	4.04E-05	0.985301283	0.035337545	0.142641531
Geneatlas_ICD	B98 Other specified infectious agents as the cause of diseases classified to other chapters	PC12	0.003607086	4.00E-05	0.951581239	0.035337545	0.142641531
Geneatlas_ICD	B98 Other specified infectious agents as the cause of diseases classified to other chapters	PC13	-0.002866467	4.45E-05	0.946287753	0.035337545	0.142641531
Geneatlas_Cancer	C00 C14 Malignant neoplasms of lip oral cavity and pharynx	PC1	0.010618859	5.82E-05	0.528796905	0.425046327	0.616317174
Geneatlas_Cancer	C00 C14 Malignant neoplasms of lip oral cavity and pharynx	PC2	-0.009612476	5.31E-05	0.542560807	0.425046327	0.616317174
Geneatlas_Cancer	C00 C14 Malignant neoplasms of lip oral cavity and pharynx	PC3	-0.012452998	5.13E-05	0.39717899	0.425046327	0.616317174
Geneatlas_Cancer	C00 C14 Malignant neoplasms of lip oral cavity and pharynx	PC4	-0.002245123	5.32E-05	0.861397262	0.425046327	0.616317174
Geneatlas_Cancer	C00 C14 Malignant neoplasms of lip oral cavity and pharynx	PC5	0.005793514	4.63E-05	0.762906461	0.425046327	0.616317174
Geneatlas_Cancer	C00 C14 Malignant neoplasms of lip oral cavity and pharynx	PC6	-0.013062848	4.57E-05	0.386224784	0.425046327	0.616317174
Geneatlas_Cancer	C00 C14 Malignant neoplasms of lip oral cavity and pharynx	PC7	0.000490643	4.37E-05	0.97031524	0.425046327	0.616317174
Geneatlas_Cancer	C00 C14 Malignant neoplasms of lip oral cavity and pharynx	PC8	-0.000780966	5.02E-05	0.944844215	0.425046327	0.616317174
Geneatlas_Cancer	C00 C14 Malignant neoplasms of lip oral cavity and pharynx	PC9	0.007857579	5.06E-05	0.594312435	0.425046327	0.616317174
Geneatlas_Cancer	C00 C14 Malignant neoplasms of lip oral cavity and pharynx	PC10	-0.001638971	6.21E-05	0.931594187	0.425046327	0.616317174
Geneatlas_Cancer	C00 C14 Malignant neoplasms of lip oral cavity and pharynx	PC11	-0.001560927	4.67E-05	0.947405657	0.425046327	0.616317174
Geneatlas_Cancer	C00 C14 Malignant neoplasms of lip oral cavity and pharynx	PC12	-0.001528353	4.63E-05	0.953900016	0.425046327	0.616317174
Geneatlas_Cancer	C00 C14 Malignant neoplasms of lip oral cavity and pharynx	PC13	0.001828867	5.15E-05	0.867359935	0.425046327	0.616317174
Geneatlas_Cancer	C15 C26 Malignant neoplasms of digestive organs	PC1	-0.001132325	7.48E-06	0.851415987	0.54166662	0.71401509
Geneatlas_Cancer	C15 C26 Malignant neoplasms of digestive organs	PC2	0.000350924	6.82E-06	0.96975261	0.54166662	0.71401509
Geneatlas_Cancer	C15 C26 Malignant neoplasms of digestive organs	PC3	0.00185751	6.60E-06	0.876787313	0.54166662	0.71401509
Geneatlas_Cancer	C15 C26 Malignant neoplasms of digestive organs	PC4	8.05E-05	6.83E-06	0.975442271	0.54166662	0.71401509
Geneatlas_Cancer	C15 C26 Malignant neoplasms of digestive organs	PC5	0.000214604	5.95E-06	0.98909553	0.54166662	0.71401509
Geneatlas_Cancer	C15 C26 Malignant neoplasms of digestive organs	PC6	-0.002352907	5.87E-06	0.625620869	0.54166662	0.71401509
Geneatlas_Cancer	C15 C26 Malignant neoplasms of digestive organs	PC7	0.000865812	5.62E-06	0.914592509	0.54166662	0.71401509
Geneatlas_Cancer	C15 C26 Malignant neoplasms of digestive organs	PC8	-0.003879971	6.46E-06	0.459628015	0.54166662	0.71401509
Geneatlas_Cancer	C15 C26 Malignant neoplasms of digestive organs	PC9	-0.003875098	6.51E-06	0.466675204	0.54166662	0.71401509
Geneatlas_Cancer	C15 C26 Malignant neoplasms of digestive organs	PC10	0.003500427	7.98E-06	0.446044143	0.54166662	0.71401509
Geneatlas_Cancer	C15 C26 Malignant neoplasms of digestive organs	PC11	0.000185832	6.01E-06	0.973118826	0.54166662	0.71401509
Geneatlas_Cancer	C15 C26 Malignant neoplasms of digestive organs	PC12	0.004417173	5.95E-06	0.248759357	0.54166662	0.71401509
Geneatlas_Cancer	C15 C26 Malignant neoplasms of digestive organs	PC13	-0.001083432	6.62E-06	0.860174322	0.54166662	0.71401509
Geneatlas_Cancer	C18 Malignant neoplasm of colon	PC1	-0.002606644	1.78E-05	0.851415987	0.47172531	0.65143019
Geneatlas_Cancer	C18 Malignant neoplasm of colon	PC2	0.004661992	1.62E-05	0.59649862	0.47172531	0.65143019
Geneatlas_Cancer	C18 Malignant neoplasm of colon	PC3	0.003920317	1.57E-05	0.848863332	0.47172531	0.65143019
Geneatlas_Cancer	C18 Malignant neoplasm of colon	PC4	-0.001517148	1.62E-05	0.861397262	0.47172531	0.65143019
Geneatlas_Cancer	C18 Malignant neoplasm of colon	PC5	-0.003382277	1.41E-05	0.762906461	0.47172531	0.65143019
Geneatlas_Cancer	C18 Malignant neoplasm of colon	PC6	-0.004106755	1.39E-05	0.625620869	0.47172531	0.65143019
Geneatlas_Cancer	C18 Malignant neoplasm of colon	PC7	0.000313255	1.34E-05	0.97031524	0.47172531	0.65143019
Geneatlas_Cancer	C18 Malignant neoplasm of colon	PC8	-0.003798783	1.53E-05	0.802386626	0.47172531	0.65143019
Geneatlas_Cancer	C18 Malignant neoplasm of colon	PC9	-0.000801465	1.55E-05	0.901419137	0.47172531	0.65143019
Geneatlas_Cancer	C18 Malignant neoplasm of colon	PC10	0.006614761	1.90E-05	0.446044143	0.47172531	0.65143019
Geneatlas_Cancer	C18 Malignant neoplasm of colon	PC11	-0.000717237	1.43E-05	0.947405657	0.47172531	0.65143019
Geneatlas_Cancer	C18 Malignant neoplasm of colon	PC12	0.006644721	1.41E-05	0.248759357	0.47172531	0.65143019
Geneatlas_Cancer	C18 Malignant neoplasm of colon	PC13	-0.001940721	1.57E-05	0.860174322	0.47172531	0.65143019
Geneatlas_Cancer	C20 Malignant neoplasm of rectum	PC1	0.001832132	3.70E-05	0.851415987	0.967159575	0.967159575
Geneatlas_Cancer	C20 Malignant neoplasm of rectum	PC2	-0.0041149	3.38E-05	0.795539003	0.967159575	0.967159575
Geneatlas_Cancer	C20 Malignant neoplasm of rectum	PC3	0.001433502	3.26E-05	0.982614854	0.967159575	0.967159575
Geneatlas_Cancer	C20 Malignant neoplasm of rectum	PC4	-0.005571563	3.38E-05	0.649859915	0.967159575	0.967159575
Geneatlas_Cancer	C20 Malignant neoplasm of rectum	PC5	0.006183558	2.94E-05	0.737886595	0.967159575	0.967159575
Geneatlas_Cancer	C20 Malignant neoplasm of rectum	PC6	0.000543171	2.90E-05	0.919724067	0.967159575	0.967159575
Geneatlas_Cancer	C20 Malignant neoplasm of rectum	PC7	-0.003611138	2.78E-05	0.715637553	0.967159575	0.967159575
Geneatlas_Cancer	C20 Malignant neoplasm of rectum	PC8	-0.001083971	3.19E-05	0.944844215	0.967159575	0.967159575
Geneatlas_Cancer	C20 Malignant neoplasm of rectum	PC9	-0.005496018	3.22E-05	0.603040244	0.967159575	0.967159575
Geneatlas_Cancer	C20 Malignant neoplasm of rectum	PC10	0.002396793	3.95E-05	0.815308423	0.967159575	0.967159575
Geneatlas_Cancer	C20 Malignant neoplasm of rectum	PC11	0.002834494	2.97E-05	0.862638327	0.967159575	0.967159575
Geneatlas_Cancer	C20 Malignant neoplasm of rectum	PC12	0.001711913	2.95E-05	0.923870308	0.967159575	0.967159575
Geneatlas_Cancer	C20 Malignant neoplasm of rectum	PC13	0.003738731	3.27E-05	0.860174322	0.967159575	0.967159575
Geneatlas_Cancer	C30 C39 Malignant neoplasms of respiratory and intrathoracic organs	PC1	-0.002710801	2.37E-05	0.851415987	0.819257477	0.848516672
Geneatlas_Cancer	C30 C39 Malignant neoplasms of respiratory and intrathoracic organs	PC2	0.007615452	2.16E-05	0.420729642	0.819257477	0.848516672
Geneatlas_Cancer	C30 C39 Malignant neoplasms of respiratory and intrathoracic organs	PC3	0.000488983	2.09E-05	0.982614854	0.819257477	0.848516672
Geneatlas_Cancer	C30 C39 Malignant neoplasms of respiratory and intrathoracic organs	PC4	-0.001437521	2.17E-05	0.861397262	0.819257477	0.848516672
Geneatlas_Cancer	C30 C39 Malignant neoplasms of respiratory and intrathoracic organs	PC5	-5.94E-05	1.89E-05	0.98909553	0.819257477	0.848516672
Geneatlas_Cancer	C30 C39 Malignant neoplasms of respiratory and intrathoracic organs	PC6	0.001725492	1.86E-05	0.868980259	0.819257477	0.848516672
Geneatlas_Cancer	C30 C39 Malignant neoplasms of respiratory and intrathoracic organs	PC7	-0.002990182	1.78E-05	0.715637553	0.819257477	0.848516672
Geneatlas_Cancer	C30 C39 Malignant neoplasms of respiratory and intrathoracic organs	PC8	0.004759135	2.05E-05	0.802386626	0.819257477	0.848516672
Geneatlas_Cancer	C30 C39 Malignant neoplasms of respiratory and intrathoracic organs	PC9	0.005257013	2.06E-05	0.594312435	0.819257477	0.848516672
Geneatlas_Cancer	C30 C39 Malignant neoplasms of respiratory and intrathoracic organs	PC10	0.007065839	2.53E-05	0.446044143	0.819257477	0.848516672
Geneatlas_Cancer	C30 C39 Malignant neoplasms of respiratory and intrathoracic organs	PC11	0.0013139	1.90E-05	0.947405657	0.819257477	0.848516672
Geneatlas_Cancer	C30 C39 Malignant neoplasms of respiratory and intrathoracic organs	PC12	-7.78E-05	1.89E-05	0.998520869	0.819257477	0.848516672
Geneatlas_Cancer	C30 C39 Malignant neoplasms of respiratory and intrathoracic organs	PC13	0.001760958	2.10E-05	0.860174322	0.819257477	0.848516672
Geneatlas_Cancer	C34 Malignant neoplasm of bronchus and lung	PC1	-0.00021519	2.78E-05	0.998564647	0.627749521	0.779788312
Geneatlas_Cancer	C34 Malignant neoplasm of bronchus and lung	PC2	0.007511916	2.54E-05	0.492349449	0.627749521	0.779788312
Geneatlas_Cancer	C34 Malignant neoplasm of bronchus and lung	PC3	0.001003777	2.45E-05	0.982614854	0.627749521	0.779788312
Geneatlas_Cancer	C34 Malignant neoplasm of bronchus and lung	PC4	-0.003645412	2.54E-05	0.727222152	0.627749521	0.779788312
Geneatlas_Cancer	C34 Malignant neoplasm of bronchus and lung	PC5	0.000295847	2.21E-05	0.98909553	0.627749521	0.779788312
Geneatlas_Cancer	C34 Malignant neoplasm of bronchus and lung	PC6	0.000807478	2.18E-05	0.919724067	0.627749521	0.779788312
Geneatlas_Cancer	C34 Malignant neoplasm of bronchus and lung	PC7	-0.001605941	2.09E-05	0.914592509	0.627749521	0.779788312
Geneatlas_Cancer	C34 Malignant neoplasm of bronchus and lung	PC8	0.00597698	2.40E-05	0.716917189	0.627749521	0.779788312
Geneatlas_Cancer	C34 Malignant neoplasm of bronchus and lung	PC9	0.006856329	2.42E-05	0.488212021	0.627749521	0.779788312
Geneatlas_Cancer	C34 Malignant neoplasm of bronchus and lung	PC10	0.007991746	2.97E-05	0.446044143	0.627749521	0.779788312
Geneatlas_Cancer	C34 Malignant neoplasm of bronchus and lung	PC11	0.002653386	2.23E-05	0.862638327	0.627749521	0.779788312
Geneatlas_Cancer	C34 Malignant neoplasm of bronchus and lung	PC12	-0.005384437	2.21E-05	0.602838912	0.627749521	0.779788312
Geneatlas_Cancer	C34 Malignant neoplasm of bronchus and lung	PC13	0.000828519	2.46E-05	0.867359935	0.627749521	0.779788312
Geneatlas_Cancer	C43 C44 Melanoma and other malignant neoplasms of skin	PC1	-0.015140964	2.51E-06	1.83E-20	2.97E-42	4.59E-41
Geneatlas_Cancer	C43 C44 Melanoma and other malignant neoplasms of skin	PC2	0.009819676	2.29E-06	1.26E-09	2.97E-42	4.59E-41
Geneatlas_Cancer	C43 C44 Melanoma and other malignant neoplasms of skin	PC3	0.004594217	2.21E-06	0.029253081	2.97E-42	4.59E-41
Geneatlas_Cancer	C43 C44 Melanoma and other malignant neoplasms of skin	PC4	-0.003842786	2.29E-06	0.202785901	2.97E-42	4.59E-41
Geneatlas_Cancer	C43 C44 Melanoma and other malignant neoplasms of skin	PC5	0.003908492	2.00E-06	0.061435672	2.97E-42	4.59E-41
Geneatlas_Cancer	C43 C44 Melanoma and other malignant neoplasms of skin	PC6	0.005319994	1.97E-06	0.004346004	2.97E-42	4.59E-41
Geneatlas_Cancer	C43 C44 Melanoma and other malignant neoplasms of skin	PC7	-0.001733529	1.89E-06	0.713518287	2.97E-42	4.59E-41
Geneatlas_Cancer	C43 C44 Melanoma and other malignant neoplasms of skin	PC8	0.006926003	2.17E-06	7.38E-05	2.97E-42	4.59E-41
Geneatlas_Cancer	C43 C44 Melanoma and other malignant neoplasms of skin	PC9	0.001508258	2.18E-06	0.594312435	2.97E-42	4.59E-41
Geneatlas_Cancer	C43 C44 Melanoma and other malignant neoplasms of skin	PC10	-0.000154653	2.68E-06	0.950525289	2.97E-42	4.59E-41
Geneatlas_Cancer	C43 C44 Melanoma and other malignant neoplasms of skin	PC11	-0.003334802	2.02E-06	0.230715964	2.97E-42	4.59E-41
Geneatlas_Cancer	C43 C44 Melanoma and other malignant neoplasms of skin	PC12	0.005112827	2.00E-06	0.006161614	2.97E-42	4.59E-41
Geneatlas_Cancer	C43 C44 Melanoma and other malignant neoplasms of skin	PC13	-0.005230888	2.22E-06	0.007863526	2.97E-42	4.59E-41
Geneatlas_Cancer	C43 Malignant melanoma of skin	PC1	-0.006557811	1.86E-05	0.528796905	0.136859186	0.360810582
Geneatlas_Cancer	C43 Malignant melanoma of skin	PC2	0.002346599	1.70E-05	0.795539003	0.136859186	0.360810582
Geneatlas_Cancer	C43 Malignant melanoma of skin	PC3	-6.16E-05	1.64E-05	0.987882865	0.136859186	0.360810582
Geneatlas_Cancer	C43 Malignant melanoma of skin	PC4	-0.004517457	1.70E-05	0.610020245	0.136859186	0.360810582
Geneatlas_Cancer	C43 Malignant melanoma of skin	PC5	0.003438087	1.48E-05	0.762906461	0.136859186	0.360810582
Geneatlas_Cancer	C43 Malignant melanoma of skin	PC6	0.005806855	1.46E-05	0.391694376	0.136859186	0.360810582
Geneatlas_Cancer	C43 Malignant melanoma of skin	PC7	0.003296081	1.40E-05	0.713518287	0.136859186	0.360810582
Geneatlas_Cancer	C43 Malignant melanoma of skin	PC8	0.00692958	1.61E-05	0.354492046	0.136859186	0.360810582
Geneatlas_Cancer	C43 Malignant melanoma of skin	PC9	-0.005544086	1.62E-05	0.488212021	0.136859186	0.360810582
Geneatlas_Cancer	C43 Malignant melanoma of skin	PC10	-0.009105688	1.99E-05	0.446044143	0.136859186	0.360810582
Geneatlas_Cancer	C43 Malignant melanoma of skin	PC11	-0.002610959	1.50E-05	0.804903948	0.136859186	0.360810582
Geneatlas_Cancer	C43 Malignant melanoma of skin	PC12	0.004244841	1.48E-05	0.602838912	0.136859186	0.360810582
Geneatlas_Cancer	C43 Malignant melanoma of skin	PC13	-0.002911064	1.65E-05	0.85785519	0.136859186	0.360810582
Geneatlas_Cancer	C44 Other malignant neoplasms of skin	PC1	-0.01637845	2.90E-06	1.83E-20	3.16E-42	4.59E-41
Geneatlas_Cancer	C44 Other malignant neoplasms of skin	PC2	0.011026651	2.64E-06	3.45E-10	3.16E-42	4.59E-41
Geneatlas_Cancer	C44 Other malignant neoplasms of skin	PC3	0.005288123	2.56E-06	0.02726748	3.16E-42	4.59E-41
Geneatlas_Cancer	C44 Other malignant neoplasms of skin	PC4	-0.003734884	2.65E-06	0.202785901	3.16E-42	4.59E-41
Geneatlas_Cancer	C44 Other malignant neoplasms of skin	PC5	0.003909294	2.31E-06	0.072776947	3.16E-42	4.59E-41
Geneatlas_Cancer	C44 Other malignant neoplasms of skin	PC6	0.005258043	2.27E-06	0.007075417	3.16E-42	4.59E-41
Geneatlas_Cancer	C44 Other malignant neoplasms of skin	PC7	-0.002507391	2.18E-06	0.638541628	3.16E-42	4.59E-41
Geneatlas_Cancer	C44 Other malignant neoplasms of skin	PC8	0.006792745	2.50E-06	0.000253812	3.16E-42	4.59E-41
Geneatlas_Cancer	C44 Other malignant neoplasms of skin	PC9	0.002649191	2.52E-06	0.466675204	3.16E-42	4.59E-41
Geneatlas_Cancer	C44 Other malignant neoplasms of skin	PC10	0.001251489	3.09E-06	0.691179226	3.16E-42	4.59E-41
Geneatlas_Cancer	C44 Other malignant neoplasms of skin	PC11	-0.003446567	2.33E-06	0.230715964	3.16E-42	4.59E-41
Geneatlas_Cancer	C44 Other malignant neoplasms of skin	PC12	0.005187339	2.31E-06	0.006161614	3.16E-42	4.59E-41
Geneatlas_Cancer	C44 Other malignant neoplasms of skin	PC13	-0.005538907	2.56E-06	0.007863526	3.16E-42	4.59E-41
Geneatlas_Cancer	C50 C50 Malignant neoplasm of breast	PC1	-0.001731518	4.35E-06	0.785625484	0.686762997	0.779788312
Geneatlas_Cancer	C50 C50 Malignant neoplasm of breast	PC2	0.000877485	3.96E-06	0.831205888	0.686762997	0.779788312
Geneatlas_Cancer	C50 C50 Malignant neoplasm of breast	PC3	-0.000237255	3.83E-06	0.982614854	0.686762997	0.779788312
Geneatlas_Cancer	C50 C50 Malignant neoplasm of breast	PC4	-0.002407932	3.97E-06	0.548029651	0.686762997	0.779788312
Geneatlas_Cancer	C50 C50 Malignant neoplasm of breast	PC5	-0.000617842	3.45E-06	0.98909553	0.686762997	0.779788312
Geneatlas_Cancer	C50 C50 Malignant neoplasm of breast	PC6	0.000285842	3.41E-06	0.919724067	0.686762997	0.779788312
Geneatlas_Cancer	C50 C50 Malignant neoplasm of breast	PC7	0.003156393	3.27E-06	0.638541628	0.686762997	0.779788312
Geneatlas_Cancer	C50 C50 Malignant neoplasm of breast	PC8	0.000783536	3.75E-06	0.944844215	0.686762997	0.779788312
Geneatlas_Cancer	C50 C50 Malignant neoplasm of breast	PC9	-0.000708966	3.78E-06	0.875165656	0.686762997	0.779788312
Geneatlas_Cancer	C50 C50 Malignant neoplasm of breast	PC10	0.002812344	4.64E-06	0.446044143	0.686762997	0.779788312
Geneatlas_Cancer	C50 C50 Malignant neoplasm of breast	PC11	-0.001861765	3.49E-06	0.578106566	0.686762997	0.779788312
Geneatlas_Cancer	C50 C50 Malignant neoplasm of breast	PC12	-0.000682902	3.46E-06	0.923870308	0.686762997	0.779788312
Geneatlas_Cancer	C50 C50 Malignant neoplasm of breast	PC13	-0.001536224	3.84E-06	0.85785519	0.686762997	0.779788312
Geneatlas_Cancer	C50 Malignant neoplasm of breast	PC1	-0.001731518	4.35E-06	0.785625484	0.686762997	0.779788312
Geneatlas_Cancer	C50 Malignant neoplasm of breast	PC2	0.000877485	3.96E-06	0.831205888	0.686762997	0.779788312
Geneatlas_Cancer	C50 Malignant neoplasm of breast	PC3	-0.000237255	3.83E-06	0.982614854	0.686762997	0.779788312
Geneatlas_Cancer	C50 Malignant neoplasm of breast	PC4	-0.002407932	3.97E-06	0.548029651	0.686762997	0.779788312
Geneatlas_Cancer	C50 Malignant neoplasm of breast	PC5	-0.000617842	3.45E-06	0.98909553	0.686762997	0.779788312
Geneatlas_Cancer	C50 Malignant neoplasm of breast	PC6	0.000285842	3.41E-06	0.919724067	0.686762997	0.779788312
Geneatlas_Cancer	C50 Malignant neoplasm of breast	PC7	0.003156393	3.27E-06	0.638541628	0.686762997	0.779788312
Geneatlas_Cancer	C50 Malignant neoplasm of breast	PC8	0.000783536	3.75E-06	0.944844215	0.686762997	0.779788312
Geneatlas_Cancer	C50 Malignant neoplasm of breast	PC9	-0.000708966	3.78E-06	0.875165656	0.686762997	0.779788312
Geneatlas_Cancer	C50 Malignant neoplasm of breast	PC10	0.002812344	4.64E-06	0.446044143	0.686762997	0.779788312
Geneatlas_Cancer	C50 Malignant neoplasm of breast	PC11	-0.001861765	3.49E-06	0.578106566	0.686762997	0.779788312
Geneatlas_Cancer	C50 Malignant neoplasm of breast	PC12	-0.000682902	3.46E-06	0.923870308	0.686762997	0.779788312
Geneatlas_Cancer	C50 Malignant neoplasm of breast	PC13	-0.001536224	3.84E-06	0.85785519	0.686762997	0.779788312
Geneatlas_Cancer	C51 C58 Malignant neoplasms of female genital organs	PC1	0.000290814	1.77E-05	0.998564647	0.352148567	0.616317174
Geneatlas_Cancer	C51 C58 Malignant neoplasms of female genital organs	PC2	-0.002898101	1.61E-05	0.795539003	0.352148567	0.616317174
Geneatlas_Cancer	C51 C58 Malignant neoplasms of female genital organs	PC3	0.005427688	1.56E-05	0.544893095	0.352148567	0.616317174
Geneatlas_Cancer	C51 C58 Malignant neoplasms of female genital organs	PC4	0.002265007	1.61E-05	0.791261376	0.352148567	0.616317174
Geneatlas_Cancer	C51 C58 Malignant neoplasms of female genital organs	PC5	0.001764231	1.41E-05	0.98909553	0.352148567	0.616317174
Geneatlas_Cancer	C51 C58 Malignant neoplasms of female genital organs	PC6	0.001500603	1.39E-05	0.868980259	0.352148567	0.616317174
Geneatlas_Cancer	C51 C58 Malignant neoplasms of female genital organs	PC7	-0.000584129	1.33E-05	0.97031524	0.352148567	0.616317174
Geneatlas_Cancer	C51 C58 Malignant neoplasms of female genital organs	PC8	-0.009048478	1.52E-05	0.198116439	0.352148567	0.616317174
Geneatlas_Cancer	C51 C58 Malignant neoplasms of female genital organs	PC9	-0.001949683	1.54E-05	0.875165656	0.352148567	0.616317174
Geneatlas_Cancer	C51 C58 Malignant neoplasms of female genital organs	PC10	-0.001717938	1.89E-05	0.815308423	0.352148567	0.616317174
Geneatlas_Cancer	C51 C58 Malignant neoplasms of female genital organs	PC11	-0.006590939	1.42E-05	0.368933469	0.352148567	0.616317174
Geneatlas_Cancer	C51 C58 Malignant neoplasms of female genital organs	PC12	-0.001480466	1.41E-05	0.923870308	0.352148567	0.616317174
Geneatlas_Cancer	C51 C58 Malignant neoplasms of female genital organs	PC13	-0.004955872	1.56E-05	0.761407811	0.352148567	0.616317174
Geneatlas_Cancer	C54 Malignant neoplasm of corpus uteri	PC1	-0.008322397	3.56E-05	0.528796905	0.322616588	0.616317174
Geneatlas_Cancer	C54 Malignant neoplasm of corpus uteri	PC2	-0.004230253	3.24E-05	0.795539003	0.322616588	0.616317174
Geneatlas_Cancer	C54 Malignant neoplasm of corpus uteri	PC3	0.013098571	3.14E-05	0.16191095	0.322616588	0.616317174
Geneatlas_Cancer	C54 Malignant neoplasm of corpus uteri	PC4	0.002889337	3.25E-05	0.807225843	0.322616588	0.616317174
Geneatlas_Cancer	C54 Malignant neoplasm of corpus uteri	PC5	0.000280337	2.83E-05	0.98909553	0.322616588	0.616317174
Geneatlas_Cancer	C54 Malignant neoplasm of corpus uteri	PC6	-0.004990385	2.79E-05	0.625620869	0.322616588	0.616317174
Geneatlas_Cancer	C54 Malignant neoplasm of corpus uteri	PC7	0.000192483	2.68E-05	0.97031524	0.322616588	0.616317174
Geneatlas_Cancer	C54 Malignant neoplasm of corpus uteri	PC8	-0.004661935	3.07E-05	0.829122968	0.322616588	0.616317174
Geneatlas_Cancer	C54 Malignant neoplasm of corpus uteri	PC9	-0.000677071	3.10E-05	0.903163334	0.322616588	0.616317174
Geneatlas_Cancer	C54 Malignant neoplasm of corpus uteri	PC10	-0.000382473	3.80E-05	0.950525289	0.322616588	0.616317174
Geneatlas_Cancer	C54 Malignant neoplasm of corpus uteri	PC11	-0.008826134	2.86E-05	0.368933469	0.322616588	0.616317174
Geneatlas_Cancer	C54 Malignant neoplasm of corpus uteri	PC12	5.34E-05	2.83E-05	0.998520869	0.322616588	0.616317174
Geneatlas_Cancer	C54 Malignant neoplasm of corpus uteri	PC13	-0.009359292	3.15E-05	0.561046351	0.322616588	0.616317174
Geneatlas_Cancer	C56 Malignant neoplasm of ovary	PC1	0.007970221	5.47E-05	0.627186436	0.111637663	0.323749224
Geneatlas_Cancer	C56 Malignant neoplasm of ovary	PC2	-0.000864443	4.98E-05	0.96975261	0.111637663	0.323749224
Geneatlas_Cancer	C56 Malignant neoplasm of ovary	PC3	-0.002490321	4.82E-05	0.982614854	0.111637663	0.323749224
Geneatlas_Cancer	C56 Malignant neoplasm of ovary	PC4	0.009041612	4.99E-05	0.548029651	0.111637663	0.323749224
Geneatlas_Cancer	C56 Malignant neoplasm of ovary	PC5	0.010249891	4.35E-05	0.465607049	0.111637663	0.323749224
Geneatlas_Cancer	C56 Malignant neoplasm of ovary	PC6	0.004572961	4.29E-05	0.703056811	0.111637663	0.323749224
Geneatlas_Cancer	C56 Malignant neoplasm of ovary	PC7	0.000948628	4.11E-05	0.97031524	0.111637663	0.323749224
Geneatlas_Cancer	C56 Malignant neoplasm of ovary	PC8	-0.014357403	4.71E-05	0.264800904	0.111637663	0.323749224
Geneatlas_Cancer	C56 Malignant neoplasm of ovary	PC9	-0.002300558	4.75E-05	0.875165656	0.111637663	0.323749224
Geneatlas_Cancer	C56 Malignant neoplasm of ovary	PC10	-0.001241942	5.83E-05	0.9353033	0.111637663	0.323749224
Geneatlas_Cancer	C56 Malignant neoplasm of ovary	PC11	-0.016889819	4.39E-05	0.230715964	0.111637663	0.323749224
Geneatlas_Cancer	C56 Malignant neoplasm of ovary	PC12	-0.004487432	4.35E-05	0.909548755	0.111637663	0.323749224
Geneatlas_Cancer	C56 Malignant neoplasm of ovary	PC13	-0.001344713	4.83E-05	0.867359935	0.111637663	0.323749224
Geneatlas_Cancer	C60 C63 Malignant neoplasms of male genital organs	PC1	0.001589476	5.97E-06	0.851415987	0.010834944	0.061811697
Geneatlas_Cancer	C60 C63 Malignant neoplasms of male genital organs	PC2	0.002403983	5.46E-06	0.677188144	0.010834944	0.061811697
Geneatlas_Cancer	C60 C63 Malignant neoplasms of male genital organs	PC3	0.004914651	5.27E-06	0.187382514	0.010834944	0.061811697
Geneatlas_Cancer	C60 C63 Malignant neoplasms of male genital organs	PC4	0.002145719	5.46E-06	0.649859915	0.010834944	0.061811697
Geneatlas_Cancer	C60 C63 Malignant neoplasms of male genital organs	PC5	0.005951407	4.76E-06	0.061435672	0.010834944	0.061811697
Geneatlas_Cancer	C60 C63 Malignant neoplasms of male genital organs	PC6	-0.003332726	4.69E-06	0.391694376	0.010834944	0.061811697
Geneatlas_Cancer	C60 C63 Malignant neoplasms of male genital organs	PC7	0.002001961	4.49E-06	0.713518287	0.010834944	0.061811697
Geneatlas_Cancer	C60 C63 Malignant neoplasms of male genital organs	PC8	-0.000865547	5.16E-06	0.944844215	0.010834944	0.061811697
Geneatlas_Cancer	C60 C63 Malignant neoplasms of male genital organs	PC9	-0.003503605	5.20E-06	0.466675204	0.010834944	0.061811697
Geneatlas_Cancer	C60 C63 Malignant neoplasms of male genital organs	PC10	0.002437731	6.37E-06	0.509971509	0.010834944	0.061811697
Geneatlas_Cancer	C60 C63 Malignant neoplasms of male genital organs	PC11	-0.002850311	4.80E-06	0.467007727	0.010834944	0.061811697
Geneatlas_Cancer	C60 C63 Malignant neoplasms of male genital organs	PC12	-0.00326976	4.76E-06	0.352668833	0.010834944	0.061811697
Geneatlas_Cancer	C60 C63 Malignant neoplasms of male genital organs	PC13	0.003519317	5.29E-06	0.561046351	0.010834944	0.061811697
Geneatlas_Cancer	C61 Malignant neoplasm of prostate	PC1	0.001571433	6.28E-06	0.851415987	0.001400825	0.013541307
Geneatlas_Cancer	C61 Malignant neoplasm of prostate	PC2	0.003322918	5.73E-06	0.532391623	0.001400825	0.013541307
Geneatlas_Cancer	C61 Malignant neoplasm of prostate	PC3	0.005375636	5.54E-06	0.16191095	0.001400825	0.013541307
Geneatlas_Cancer	C61 Malignant neoplasm of prostate	PC4	0.002276622	5.74E-06	0.649859915	0.001400825	0.013541307
Geneatlas_Cancer	C61 Malignant neoplasm of prostate	PC5	0.006576562	4.99E-06	0.061435672	0.001400825	0.013541307
Geneatlas_Cancer	C61 Malignant neoplasm of prostate	PC6	-0.003429303	4.92E-06	0.391694376	0.001400825	0.013541307
Geneatlas_Cancer	C61 Malignant neoplasm of prostate	PC7	0.00197105	4.71E-06	0.713518287	0.001400825	0.013541307
Geneatlas_Cancer	C61 Malignant neoplasm of prostate	PC8	-0.000736737	5.41E-06	0.944844215	0.001400825	0.013541307
Geneatlas_Cancer	C61 Malignant neoplasm of prostate	PC9	-0.004573913	5.46E-06	0.466675204	0.001400825	0.013541307
Geneatlas_Cancer	C61 Malignant neoplasm of prostate	PC10	0.002602834	6.69E-06	0.509971509	0.001400825	0.013541307
Geneatlas_Cancer	C61 Malignant neoplasm of prostate	PC11	-0.003101609	5.04E-06	0.467007727	0.001400825	0.013541307
Geneatlas_Cancer	C61 Malignant neoplasm of prostate	PC12	-0.004067199	5.00E-06	0.248759357	0.001400825	0.013541307
Geneatlas_Cancer	C61 Malignant neoplasm of prostate	PC13	0.003878823	5.55E-06	0.561046351	0.001400825	0.013541307
Geneatlas_Cancer	C64 C68 Malignant neoplasms of urinary tract	PC1	0.00205128	2.52E-05	0.851415987	0.699120556	0.779788312
Geneatlas_Cancer	C64 C68 Malignant neoplasms of urinary tract	PC2	-0.004319252	2.30E-05	0.762180711	0.699120556	0.779788312
Geneatlas_Cancer	C64 C68 Malignant neoplasms of urinary tract	PC3	0.002860617	2.22E-05	0.876787313	0.699120556	0.779788312
Geneatlas_Cancer	C64 C68 Malignant neoplasms of urinary tract	PC4	-0.003418217	2.30E-05	0.727222152	0.699120556	0.779788312
Geneatlas_Cancer	C64 C68 Malignant neoplasms of urinary tract	PC5	0.002121994	2.01E-05	0.98909553	0.699120556	0.779788312
Geneatlas_Cancer	C64 C68 Malignant neoplasms of urinary tract	PC6	-0.003554781	1.98E-05	0.677608597	0.699120556	0.779788312
Geneatlas_Cancer	C64 C68 Malignant neoplasms of urinary tract	PC7	0.006932772	1.90E-05	0.638541628	0.699120556	0.779788312
Geneatlas_Cancer	C64 C68 Malignant neoplasms of urinary tract	PC8	0.003595861	2.18E-05	0.852543802	0.699120556	0.779788312
Geneatlas_Cancer	C64 C68 Malignant neoplasms of urinary tract	PC9	0.000950234	2.19E-05	0.901419137	0.699120556	0.779788312
Geneatlas_Cancer	C64 C68 Malignant neoplasms of urinary tract	PC10	-0.006513305	2.69E-05	0.446044143	0.699120556	0.779788312
Geneatlas_Cancer	C64 C68 Malignant neoplasms of urinary tract	PC11	-0.005980278	2.03E-05	0.467007727	0.699120556	0.779788312
Geneatlas_Cancer	C64 C68 Malignant neoplasms of urinary tract	PC12	-0.002581387	2.01E-05	0.909548755	0.699120556	0.779788312
Geneatlas_Cancer	C64 C68 Malignant neoplasms of urinary tract	PC13	0.003669719	2.23E-05	0.85785519	0.699120556	0.779788312
Geneatlas_Cancer	C64 Malignant neoplasm of kidney except renal pelvis	PC1	-0.007949392	5.12E-05	0.627186436	0.422696057	0.616317174
Geneatlas_Cancer	C64 Malignant neoplasm of kidney except renal pelvis	PC2	0.002580237	4.67E-05	0.852624181	0.422696057	0.616317174
Geneatlas_Cancer	C64 Malignant neoplasm of kidney except renal pelvis	PC3	0.002336837	4.51E-05	0.982614854	0.422696057	0.616317174
Geneatlas_Cancer	C64 Malignant neoplasm of kidney except renal pelvis	PC4	-0.010312645	4.67E-05	0.544399335	0.422696057	0.616317174
Geneatlas_Cancer	C64 Malignant neoplasm of kidney except renal pelvis	PC5	0.01125781	4.07E-05	0.450296546	0.422696057	0.616317174
Geneatlas_Cancer	C64 Malignant neoplasm of kidney except renal pelvis	PC6	-0.005803331	4.01E-05	0.625620869	0.422696057	0.616317174
Geneatlas_Cancer	C64 Malignant neoplasm of kidney except renal pelvis	PC7	0.009336896	3.84E-05	0.638541628	0.422696057	0.616317174
Geneatlas_Cancer	C64 Malignant neoplasm of kidney except renal pelvis	PC8	0.006516513	4.42E-05	0.802386626	0.422696057	0.616317174
Geneatlas_Cancer	C64 Malignant neoplasm of kidney except renal pelvis	PC9	-0.002086357	4.45E-05	0.875165656	0.422696057	0.616317174
Geneatlas_Cancer	C64 Malignant neoplasm of kidney except renal pelvis	PC10	-0.004316106	5.46E-05	0.708879629	0.422696057	0.616317174
Geneatlas_Cancer	C64 Malignant neoplasm of kidney except renal pelvis	PC11	-0.00643141	4.11E-05	0.578106566	0.422696057	0.616317174
Geneatlas_Cancer	C64 Malignant neoplasm of kidney except renal pelvis	PC12	-1.18E-05	4.07E-05	0.998520869	0.422696057	0.616317174
Geneatlas_Cancer	C64 Malignant neoplasm of kidney except renal pelvis	PC13	0.004958518	4.53E-05	0.85785519	0.422696057	0.616317174
Geneatlas_Cancer	C67 Malignant neoplasm of bladder	PC1	0.015022786	5.51E-05	0.415943254	0.407438815	0.616317174
Geneatlas_Cancer	C67 Malignant neoplasm of bladder	PC2	-0.014068855	5.03E-05	0.348335813	0.407438815	0.616317174
Geneatlas_Cancer	C67 Malignant neoplasm of bladder	PC3	0.004642872	4.86E-05	0.876787313	0.407438815	0.616317174
Geneatlas_Cancer	C67 Malignant neoplasm of bladder	PC4	0.000925481	5.03E-05	0.928228627	0.407438815	0.616317174
Geneatlas_Cancer	C67 Malignant neoplasm of bladder	PC5	-0.010067426	4.39E-05	0.465607049	0.407438815	0.616317174
Geneatlas_Cancer	C67 Malignant neoplasm of bladder	PC6	-0.001824722	4.33E-05	0.919724067	0.407438815	0.616317174
Geneatlas_Cancer	C67 Malignant neoplasm of bladder	PC7	0.005220798	4.14E-05	0.713518287	0.407438815	0.616317174
Geneatlas_Cancer	C67 Malignant neoplasm of bladder	PC8	-0.002268917	4.76E-05	0.944844215	0.407438815	0.616317174
Geneatlas_Cancer	C67 Malignant neoplasm of bladder	PC9	0.002800809	4.79E-05	0.875165656	0.407438815	0.616317174
Geneatlas_Cancer	C67 Malignant neoplasm of bladder	PC10	-0.010903649	5.88E-05	0.446044143	0.407438815	0.616317174
Geneatlas_Cancer	C67 Malignant neoplasm of bladder	PC11	-0.004727351	4.43E-05	0.804903948	0.407438815	0.616317174
Geneatlas_Cancer	C67 Malignant neoplasm of bladder	PC12	-0.004128781	4.39E-05	0.909548755	0.407438815	0.616317174
Geneatlas_Cancer	C67 Malignant neoplasm of bladder	PC13	0.003725889	4.88E-05	0.860174322	0.407438815	0.616317174
Geneatlas_Cancer	C81 C96 Malignant neoplasms stated or presumed to be primary of lymphoid haematopoietic and related tissue	PC1	7.00E-06	1.52E-05	0.998564647	0.009113151	0.061811697
Geneatlas_Cancer	C81 C96 Malignant neoplasms stated or presumed to be primary of lymphoid haematopoietic and related tissue	PC2	3.99E-05	1.38E-05	0.991446964	0.009113151	0.061811697
Geneatlas_Cancer	C81 C96 Malignant neoplasms stated or presumed to be primary of lymphoid haematopoietic and related tissue	PC3	0.001166277	1.34E-05	0.982614854	0.009113151	0.061811697
Geneatlas_Cancer	C81 C96 Malignant neoplasms stated or presumed to be primary of lymphoid haematopoietic and related tissue	PC4	-0.002956067	1.38E-05	0.727222152	0.009113151	0.061811697
Geneatlas_Cancer	C81 C96 Malignant neoplasms stated or presumed to be primary of lymphoid haematopoietic and related tissue	PC5	0.004904143	1.21E-05	0.508655188	0.009113151	0.061811697
Geneatlas_Cancer	C81 C96 Malignant neoplasms stated or presumed to be primary of lymphoid haematopoietic and related tissue	PC6	-0.00311272	1.19E-05	0.625620869	0.009113151	0.061811697
Geneatlas_Cancer	C81 C96 Malignant neoplasms stated or presumed to be primary of lymphoid haematopoietic and related tissue	PC7	-0.002917471	1.14E-05	0.713518287	0.009113151	0.061811697
Geneatlas_Cancer	C81 C96 Malignant neoplasms stated or presumed to be primary of lymphoid haematopoietic and related tissue	PC8	0.006217924	1.31E-05	0.354492046	0.009113151	0.061811697
Geneatlas_Cancer	C81 C96 Malignant neoplasms stated or presumed to be primary of lymphoid haematopoietic and related tissue	PC9	-0.005722778	1.32E-05	0.466675204	0.009113151	0.061811697
Geneatlas_Cancer	C81 C96 Malignant neoplasms stated or presumed to be primary of lymphoid haematopoietic and related tissue	PC10	0.007602336	1.62E-05	0.446044143	0.009113151	0.061811697
Geneatlas_Cancer	C81 C96 Malignant neoplasms stated or presumed to be primary of lymphoid haematopoietic and related tissue	PC11	1.11E-05	1.22E-05	0.997451766	0.009113151	0.061811697
Geneatlas_Cancer	C81 C96 Malignant neoplasms stated or presumed to be primary of lymphoid haematopoietic and related tissue	PC12	-0.012171175	1.21E-05	0.006161614	0.009113151	0.061811697
Geneatlas_Cancer	C81 C96 Malignant neoplasms stated or presumed to be primary of lymphoid haematopoietic and related tissue	PC13	0.002803046	1.34E-05	0.85785519	0.009113151	0.061811697
Geneatlas_Cancer	C83 Diffuse non Hodgkin s lymphoma	PC1	-0.002674407	6.73E-05	0.851415987	0.063874563	0.205818035
Geneatlas_Cancer	C83 Diffuse non Hodgkin s lymphoma	PC2	0.000955884	6.14E-05	0.96975261	0.063874563	0.205818035
Geneatlas_Cancer	C83 Diffuse non Hodgkin s lymphoma	PC3	-0.005678362	5.93E-05	0.876787313	0.063874563	0.205818035
Geneatlas_Cancer	C83 Diffuse non Hodgkin s lymphoma	PC4	0.001206165	6.15E-05	0.928228627	0.063874563	0.205818035
Geneatlas_Cancer	C83 Diffuse non Hodgkin s lymphoma	PC5	0.007781202	5.35E-05	0.75803348	0.063874563	0.205818035
Geneatlas_Cancer	C83 Diffuse non Hodgkin s lymphoma	PC6	-0.00321656	5.28E-05	0.868980259	0.063874563	0.205818035
Geneatlas_Cancer	C83 Diffuse non Hodgkin s lymphoma	PC7	0.017873408	5.06E-05	0.346549269	0.063874563	0.205818035
Geneatlas_Cancer	C83 Diffuse non Hodgkin s lymphoma	PC8	0.005033179	5.81E-05	0.868109856	0.063874563	0.205818035
Geneatlas_Cancer	C83 Diffuse non Hodgkin s lymphoma	PC9	-0.014263034	5.85E-05	0.466675204	0.063874563	0.205818035
Geneatlas_Cancer	C83 Diffuse non Hodgkin s lymphoma	PC10	0.004909203	7.18E-05	0.708879629	0.063874563	0.205818035
Geneatlas_Cancer	C83 Diffuse non Hodgkin s lymphoma	PC11	-0.012026731	5.40E-05	0.368933469	0.063874563	0.205818035
Geneatlas_Cancer	C83 Diffuse non Hodgkin s lymphoma	PC12	-0.016909028	5.35E-05	0.151061015	0.063874563	0.205818035
Geneatlas_Cancer	C83 Diffuse non Hodgkin s lymphoma	PC13	-0.008733373	5.95E-05	0.830176504	0.063874563	0.205818035
Geneatlas_Cancer	D00 D09 In situ neoplasms	PC1	-0.003927385	6.62E-06	0.528796905	0.046513655	0.168611999
Geneatlas_Cancer	D00 D09 In situ neoplasms	PC2	0.004856013	6.03E-06	0.348335813	0.046513655	0.168611999
Geneatlas_Cancer	D00 D09 In situ neoplasms	PC3	0.001575657	5.83E-06	0.876787313	0.046513655	0.168611999
Geneatlas_Cancer	D00 D09 In situ neoplasms	PC4	-0.004465809	6.04E-06	0.334795397	0.046513655	0.168611999
Geneatlas_Cancer	D00 D09 In situ neoplasms	PC5	0.000465711	5.26E-06	0.98909553	0.046513655	0.168611999
Geneatlas_Cancer	D00 D09 In situ neoplasms	PC6	-0.003781792	5.19E-06	0.391694376	0.046513655	0.168611999
Geneatlas_Cancer	D00 D09 In situ neoplasms	PC7	-0.002785252	4.97E-06	0.713518287	0.046513655	0.168611999
Geneatlas_Cancer	D00 D09 In situ neoplasms	PC8	-0.000568522	5.71E-06	0.944844215	0.046513655	0.168611999
Geneatlas_Cancer	D00 D09 In situ neoplasms	PC9	0.001720783	5.75E-06	0.722206706	0.046513655	0.168611999
Geneatlas_Cancer	D00 D09 In situ neoplasms	PC10	0.00282271	7.06E-06	0.509971509	0.046513655	0.168611999
Geneatlas_Cancer	D00 D09 In situ neoplasms	PC11	-0.004325332	5.31E-06	0.363723691	0.046513655	0.168611999
Geneatlas_Cancer	D00 D09 In situ neoplasms	PC12	0.001875599	5.26E-06	0.856932231	0.046513655	0.168611999
Geneatlas_Cancer	D00 D09 In situ neoplasms	PC13	-0.002242887	5.85E-06	0.85785519	0.046513655	0.168611999
Geneatlas_Cancer	D03 Melanoma in situ	PC1	-0.008580683	4.88E-05	0.578024408	0.394819269	0.616317174
Geneatlas_Cancer	D03 Melanoma in situ	PC2	0.00372922	4.45E-05	0.795539003	0.394819269	0.616317174
Geneatlas_Cancer	D03 Melanoma in situ	PC3	0.00271268	4.30E-05	0.982614854	0.394819269	0.616317174
Geneatlas_Cancer	D03 Melanoma in situ	PC4	-0.009061376	4.45E-05	0.548029651	0.394819269	0.616317174
Geneatlas_Cancer	D03 Melanoma in situ	PC5	0.001869363	3.88E-05	0.98909553	0.394819269	0.616317174
Geneatlas_Cancer	D03 Melanoma in situ	PC6	0.000698952	3.83E-05	0.919724067	0.394819269	0.616317174
Geneatlas_Cancer	D03 Melanoma in situ	PC7	-0.00054509	3.66E-05	0.97031524	0.394819269	0.616317174
Geneatlas_Cancer	D03 Melanoma in situ	PC8	-0.011233242	4.21E-05	0.354492046	0.394819269	0.616317174
Geneatlas_Cancer	D03 Melanoma in situ	PC9	-0.00596158	4.24E-05	0.614141063	0.394819269	0.616317174
Geneatlas_Cancer	D03 Melanoma in situ	PC10	-0.006999318	5.20E-05	0.509971509	0.394819269	0.616317174
Geneatlas_Cancer	D03 Melanoma in situ	PC11	-0.001422973	3.92E-05	0.947405657	0.394819269	0.616317174
Geneatlas_Cancer	D03 Melanoma in situ	PC12	-0.013324711	3.88E-05	0.156881923	0.394819269	0.616317174
Geneatlas_Cancer	D03 Melanoma in situ	PC13	0.002516154	4.32E-05	0.860174322	0.394819269	0.616317174
Geneatlas_Cancer	D04 Carcinoma in situ of skin	PC1	-0.011421143	4.64E-05	0.528796905	0.012788627	0.061811697
Geneatlas_Cancer	D04 Carcinoma in situ of skin	PC2	0.011314312	4.23E-05	0.420729642	0.012788627	0.061811697
Geneatlas_Cancer	D04 Carcinoma in situ of skin	PC3	0.009628298	4.09E-05	0.519627243	0.012788627	0.061811697
Geneatlas_Cancer	D04 Carcinoma in situ of skin	PC4	-0.013721709	4.23E-05	0.202785901	0.012788627	0.061811697
Geneatlas_Cancer	D04 Carcinoma in situ of skin	PC5	-0.002219208	3.69E-05	0.98909553	0.012788627	0.061811697
Geneatlas_Cancer	D04 Carcinoma in situ of skin	PC6	0.004617493	3.64E-05	0.677608597	0.012788627	0.061811697
Geneatlas_Cancer	D04 Carcinoma in situ of skin	PC7	-0.005817536	3.48E-05	0.713518287	0.012788627	0.061811697
Geneatlas_Cancer	D04 Carcinoma in situ of skin	PC8	0.005367223	4.00E-05	0.829122968	0.012788627	0.061811697
Geneatlas_Cancer	D04 Carcinoma in situ of skin	PC9	0.008257515	4.03E-05	0.509958659	0.012788627	0.061811697
Geneatlas_Cancer	D04 Carcinoma in situ of skin	PC10	0.004606415	4.94E-05	0.707553674	0.012788627	0.061811697
Geneatlas_Cancer	D04 Carcinoma in situ of skin	PC11	-0.011355577	3.72E-05	0.363723691	0.012788627	0.061811697
Geneatlas_Cancer	D04 Carcinoma in situ of skin	PC12	0.009202647	3.69E-05	0.352668833	0.012788627	0.061811697
Geneatlas_Cancer	D04 Carcinoma in situ of skin	PC13	-0.009562064	4.10E-05	0.561046351	0.012788627	0.061811697
Geneatlas_Cancer	D05 Carcinoma in situ of breast	PC1	-0.006966401	2.51E-05	0.528796905	0.296054814	0.613256401
Geneatlas_Cancer	D05 Carcinoma in situ of breast	PC2	0.002878311	2.28E-05	0.795539003	0.296054814	0.613256401
Geneatlas_Cancer	D05 Carcinoma in situ of breast	PC3	0.006877253	2.21E-05	0.519627243	0.296054814	0.613256401
Geneatlas_Cancer	D05 Carcinoma in situ of breast	PC4	0.003124959	2.29E-05	0.744726208	0.296054814	0.613256401
Geneatlas_Cancer	D05 Carcinoma in situ of breast	PC5	-0.000196845	1.99E-05	0.98909553	0.296054814	0.613256401
Geneatlas_Cancer	D05 Carcinoma in situ of breast	PC6	-0.006953136	1.97E-05	0.391694376	0.296054814	0.613256401
Geneatlas_Cancer	D05 Carcinoma in situ of breast	PC7	-0.004726264	1.88E-05	0.713518287	0.296054814	0.613256401
Geneatlas_Cancer	D05 Carcinoma in situ of breast	PC8	0.00308835	2.16E-05	0.868109856	0.296054814	0.613256401
Geneatlas_Cancer	D05 Carcinoma in situ of breast	PC9	-0.000650484	2.18E-05	0.903163334	0.296054814	0.613256401
Geneatlas_Cancer	D05 Carcinoma in situ of breast	PC10	0.005702374	2.67E-05	0.509971509	0.296054814	0.613256401
Geneatlas_Cancer	D05 Carcinoma in situ of breast	PC11	0.0005959	2.01E-05	0.960555649	0.296054814	0.613256401
Geneatlas_Cancer	D05 Carcinoma in situ of breast	PC12	0.00958346	1.99E-05	0.156881923	0.296054814	0.613256401
Geneatlas_Cancer	D05 Carcinoma in situ of breast	PC13	0.001738465	2.22E-05	0.860174322	0.296054814	0.613256401
Geneatlas_Cancer	D06 Carcinoma in situ of cervix uteri	PC1	-0.001891495	2.29E-05	0.851415987	0.224547738	0.500914185
Geneatlas_Cancer	D06 Carcinoma in situ of cervix uteri	PC2	0.002954297	2.09E-05	0.795539003	0.224547738	0.500914185
Geneatlas_Cancer	D06 Carcinoma in situ of cervix uteri	PC3	-0.005707518	2.02E-05	0.591320567	0.224547738	0.500914185
Geneatlas_Cancer	D06 Carcinoma in situ of cervix uteri	PC4	-0.005933674	2.09E-05	0.548029651	0.224547738	0.500914185
Geneatlas_Cancer	D06 Carcinoma in situ of cervix uteri	PC5	-0.004125425	1.82E-05	0.762906461	0.224547738	0.500914185
Geneatlas_Cancer	D06 Carcinoma in situ of cervix uteri	PC6	-0.004787919	1.80E-05	0.625620869	0.224547738	0.500914185
Geneatlas_Cancer	D06 Carcinoma in situ of cervix uteri	PC7	-0.003618016	1.72E-05	0.713518287	0.224547738	0.500914185
Geneatlas_Cancer	D06 Carcinoma in situ of cervix uteri	PC8	-0.001473572	1.98E-05	0.944844215	0.224547738	0.500914185
Geneatlas_Cancer	D06 Carcinoma in situ of cervix uteri	PC9	0.003229732	1.99E-05	0.722206706	0.224547738	0.500914185
Geneatlas_Cancer	D06 Carcinoma in situ of cervix uteri	PC10	0.007253315	2.44E-05	0.446044143	0.224547738	0.500914185
Geneatlas_Cancer	D06 Carcinoma in situ of cervix uteri	PC11	-0.006126889	1.84E-05	0.467007727	0.224547738	0.500914185
Geneatlas_Cancer	D06 Carcinoma in situ of cervix uteri	PC12	-0.001665528	1.82E-05	0.923870308	0.224547738	0.500914185
Geneatlas_Cancer	D06 Carcinoma in situ of cervix uteri	PC13	-0.007829128	2.03E-05	0.561046351	0.224547738	0.500914185
Geneatlas_Cancer	D10 D36 Benign neoplasms	PC1	0.003179025	6.18E-05	0.851415987	0.751241488	0.806889006
Geneatlas_Cancer	D10 D36 Benign neoplasms	PC2	0.012319878	5.64E-05	0.420729642	0.751241488	0.806889006
Geneatlas_Cancer	D10 D36 Benign neoplasms	PC3	0.005105772	5.45E-05	0.876787313	0.751241488	0.806889006
Geneatlas_Cancer	D10 D36 Benign neoplasms	PC4	-0.002174822	5.65E-05	0.861397262	0.751241488	0.806889006
Geneatlas_Cancer	D10 D36 Benign neoplasms	PC5	0.00182391	4.92E-05	0.98909553	0.751241488	0.806889006
Geneatlas_Cancer	D10 D36 Benign neoplasms	PC6	0.006349153	4.85E-05	0.625620869	0.751241488	0.806889006
Geneatlas_Cancer	D10 D36 Benign neoplasms	PC7	-0.003352447	4.65E-05	0.860111328	0.751241488	0.806889006
Geneatlas_Cancer	D10 D36 Benign neoplasms	PC8	0.001331838	5.34E-05	0.944844215	0.751241488	0.806889006
Geneatlas_Cancer	D10 D36 Benign neoplasms	PC9	-0.007691587	5.38E-05	0.594312435	0.751241488	0.806889006
Geneatlas_Cancer	D10 D36 Benign neoplasms	PC10	-0.014108247	6.60E-05	0.446044143	0.751241488	0.806889006
Geneatlas_Cancer	D10 D36 Benign neoplasms	PC11	0.002114442	4.96E-05	0.947405657	0.751241488	0.806889006
Geneatlas_Cancer	D10 D36 Benign neoplasms	PC12	0.004154035	4.92E-05	0.909548755	0.751241488	0.806889006
Geneatlas_Cancer	D10 D36 Benign neoplasms	PC13	0.001915825	5.47E-05	0.867359935	0.751241488	0.806889006
Geneatlas_Cancer	D37 D48 Neoplasms of uncertain or unknown behaviour	PC1	-0.006482887	2.37E-05	0.530865403	0.033640826	0.139369135
Geneatlas_Cancer	D37 D48 Neoplasms of uncertain or unknown behaviour	PC2	9.66E-05	2.16E-05	0.991446964	0.033640826	0.139369135
Geneatlas_Cancer	D37 D48 Neoplasms of uncertain or unknown behaviour	PC3	0.003072293	2.09E-05	0.876787313	0.033640826	0.139369135
Geneatlas_Cancer	D37 D48 Neoplasms of uncertain or unknown behaviour	PC4	-0.009820339	2.17E-05	0.202785901	0.033640826	0.139369135
Geneatlas_Cancer	D37 D48 Neoplasms of uncertain or unknown behaviour	PC5	0.006994161	1.89E-05	0.465607049	0.033640826	0.139369135
Geneatlas_Cancer	D37 D48 Neoplasms of uncertain or unknown behaviour	PC6	-0.010138624	1.86E-05	0.181176396	0.033640826	0.139369135
Geneatlas_Cancer	D37 D48 Neoplasms of uncertain or unknown behaviour	PC7	0.003400429	1.78E-05	0.713518287	0.033640826	0.139369135
Geneatlas_Cancer	D37 D48 Neoplasms of uncertain or unknown behaviour	PC8	0.000128618	2.05E-05	0.97731473	0.033640826	0.139369135
Geneatlas_Cancer	D37 D48 Neoplasms of uncertain or unknown behaviour	PC9	0.009289694	2.06E-05	0.466675204	0.033640826	0.139369135
Geneatlas_Cancer	D37 D48 Neoplasms of uncertain or unknown behaviour	PC10	0.011183865	2.53E-05	0.446044143	0.033640826	0.139369135
Geneatlas_Cancer	D37 D48 Neoplasms of uncertain or unknown behaviour	PC11	0.002134505	1.90E-05	0.862638327	0.033640826	0.139369135
Geneatlas_Cancer	D37 D48 Neoplasms of uncertain or unknown behaviour	PC12	-0.001300681	1.89E-05	0.923870308	0.033640826	0.139369135
Geneatlas_Cancer	D37 D48 Neoplasms of uncertain or unknown behaviour	PC13	-0.001026253	2.10E-05	0.867359935	0.033640826	0.139369135
Geneatlas_Cancer	D41 Neoplasm of uncertain or unknown behaviour of urinary organs	PC1	0.002980722	6.68E-05	0.851415987	0.222152727	0.500914185
Geneatlas_Cancer	D41 Neoplasm of uncertain or unknown behaviour of urinary organs	PC2	-0.009699391	6.09E-05	0.563751982	0.222152727	0.500914185
Geneatlas_Cancer	D41 Neoplasm of uncertain or unknown behaviour of urinary organs	PC3	-0.000227495	5.89E-05	0.987882865	0.222152727	0.500914185
Geneatlas_Cancer	D41 Neoplasm of uncertain or unknown behaviour of urinary organs	PC4	-0.017473113	6.10E-05	0.202785901	0.222152727	0.500914185
Geneatlas_Cancer	D41 Neoplasm of uncertain or unknown behaviour of urinary organs	PC5	0.004692619	5.31E-05	0.94184474	0.222152727	0.500914185
Geneatlas_Cancer	D41 Neoplasm of uncertain or unknown behaviour of urinary organs	PC6	-0.01081644	5.24E-05	0.391694376	0.222152727	0.500914185
Geneatlas_Cancer	D41 Neoplasm of uncertain or unknown behaviour of urinary organs	PC7	-0.005434904	5.02E-05	0.713518287	0.222152727	0.500914185
Geneatlas_Cancer	D41 Neoplasm of uncertain or unknown behaviour of urinary organs	PC8	-0.000919953	5.76E-05	0.944844215	0.222152727	0.500914185
Geneatlas_Cancer	D41 Neoplasm of uncertain or unknown behaviour of urinary organs	PC9	0.013774038	5.81E-05	0.466675204	0.222152727	0.500914185
Geneatlas_Cancer	D41 Neoplasm of uncertain or unknown behaviour of urinary organs	PC10	0.01304555	7.12E-05	0.446044143	0.222152727	0.500914185
Geneatlas_Cancer	D41 Neoplasm of uncertain or unknown behaviour of urinary organs	PC11	-0.007304909	5.36E-05	0.578106566	0.222152727	0.500914185
Geneatlas_Cancer	D41 Neoplasm of uncertain or unknown behaviour of urinary organs	PC12	-0.000184868	5.31E-05	0.998520869	0.222152727	0.500914185
Geneatlas_Cancer	D41 Neoplasm of uncertain or unknown behaviour of urinary organs	PC13	0.003179422	5.91E-05	0.860174322	0.222152727	0.500914185
Geneatlas_ICD	D50 D53 Nutritional anaemias	PC1	0.001849978	4.94E-06	0.742087937	3.15E-06	4.46E-05
Geneatlas_ICD	D50 D53 Nutritional anaemias	PC2	-0.000791074	4.50E-06	0.91538188	3.15E-06	4.46E-05
Geneatlas_ICD	D50 D53 Nutritional anaemias	PC3	-0.009811035	4.35E-06	0.000109711	3.15E-06	4.46E-05
Geneatlas_ICD	D50 D53 Nutritional anaemias	PC4	-0.004233882	4.51E-06	0.411331873	3.15E-06	4.46E-05
Geneatlas_ICD	D50 D53 Nutritional anaemias	PC5	-0.003508902	3.93E-06	0.611477799	3.15E-06	4.46E-05
Geneatlas_ICD	D50 D53 Nutritional anaemias	PC6	0.000289038	3.88E-06	0.985082133	3.15E-06	4.46E-05
Geneatlas_ICD	D50 D53 Nutritional anaemias	PC7	0.003194394	3.71E-06	0.855282595	3.15E-06	4.46E-05
Geneatlas_ICD	D50 D53 Nutritional anaemias	PC8	-0.004313059	4.26E-06	0.396461925	3.15E-06	4.46E-05
Geneatlas_ICD	D50 D53 Nutritional anaemias	PC9	-0.001919224	4.30E-06	0.846816663	3.15E-06	4.46E-05
Geneatlas_ICD	D50 D53 Nutritional anaemias	PC10	0.000633101	5.27E-06	0.992020425	3.15E-06	4.46E-05
Geneatlas_ICD	D50 D53 Nutritional anaemias	PC11	0.004046829	3.97E-06	0.437682391	3.15E-06	4.46E-05
Geneatlas_ICD	D50 D53 Nutritional anaemias	PC12	-0.003512693	3.93E-06	0.474284974	3.15E-06	4.46E-05
Geneatlas_ICD	D50 D53 Nutritional anaemias	PC13	0.005001229	4.37E-06	0.114924135	3.15E-06	4.46E-05
Geneatlas_ICD	D50 Iron deficiency anaemia	PC1	-8.91E-05	5.52E-06	0.988639687	0.003216179	0.01925584
Geneatlas_ICD	D50 Iron deficiency anaemia	PC2	0.000329603	5.04E-06	0.975768395	0.003216179	0.01925584
Geneatlas_ICD	D50 Iron deficiency anaemia	PC3	-0.007897313	4.87E-06	0.007562052	0.003216179	0.01925584
Geneatlas_ICD	D50 Iron deficiency anaemia	PC4	-0.003867381	5.04E-06	0.496319621	0.003216179	0.01925584
Geneatlas_ICD	D50 Iron deficiency anaemia	PC5	-0.002787196	4.39E-06	0.85793594	0.003216179	0.01925584
Geneatlas_ICD	D50 Iron deficiency anaemia	PC6	0.000788186	4.33E-06	0.97417079	0.003216179	0.01925584
Geneatlas_ICD	D50 Iron deficiency anaemia	PC7	0.003106932	4.15E-06	0.923894659	0.003216179	0.01925584
Geneatlas_ICD	D50 Iron deficiency anaemia	PC8	-0.002978007	4.76E-06	0.675193469	0.003216179	0.01925584
Geneatlas_ICD	D50 Iron deficiency anaemia	PC9	-0.001716652	4.80E-06	0.86491099	0.003216179	0.01925584
Geneatlas_ICD	D50 Iron deficiency anaemia	PC10	-0.000455943	5.89E-06	0.992020425	0.003216179	0.01925584
Geneatlas_ICD	D50 Iron deficiency anaemia	PC11	0.004663097	4.43E-06	0.38721426	0.003216179	0.01925584
Geneatlas_ICD	D50 Iron deficiency anaemia	PC12	-0.002413358	4.39E-06	0.717621948	0.003216179	0.01925584
Geneatlas_ICD	D50 Iron deficiency anaemia	PC13	0.003729191	4.88E-06	0.341991757	0.003216179	0.01925584
Geneatlas_ICD	D51 Vitamin B12 deficiency anaemia	PC1	0.01972089	4.77E-05	0.057549371	1.29E-08	2.31E-07
Geneatlas_ICD	D51 Vitamin B12 deficiency anaemia	PC2	-0.01667509	4.35E-05	0.231588641	1.29E-08	2.31E-07
Geneatlas_ICD	D51 Vitamin B12 deficiency anaemia	PC3	-0.029482975	4.21E-05	0.000214217	1.29E-08	2.31E-07
Geneatlas_ICD	D51 Vitamin B12 deficiency anaemia	PC4	-0.007520824	4.36E-05	0.729524782	1.29E-08	2.31E-07
Geneatlas_ICD	D51 Vitamin B12 deficiency anaemia	PC5	-0.007613226	3.80E-05	0.85793594	1.29E-08	2.31E-07
Geneatlas_ICD	D51 Vitamin B12 deficiency anaemia	PC6	-0.011050077	3.75E-05	0.736733197	1.29E-08	2.31E-07
Geneatlas_ICD	D51 Vitamin B12 deficiency anaemia	PC7	0.004221364	3.59E-05	0.980984619	1.29E-08	2.31E-07
Geneatlas_ICD	D51 Vitamin B12 deficiency anaemia	PC8	-0.018286952	4.12E-05	0.093029436	1.29E-08	2.31E-07
Geneatlas_ICD	D51 Vitamin B12 deficiency anaemia	PC9	-0.00646028	4.15E-05	0.806404408	1.29E-08	2.31E-07
Geneatlas_ICD	D51 Vitamin B12 deficiency anaemia	PC10	0.009876843	5.09E-05	0.837448234	1.29E-08	2.31E-07
Geneatlas_ICD	D51 Vitamin B12 deficiency anaemia	PC11	0.008208781	3.83E-05	0.691405388	1.29E-08	2.31E-07
Geneatlas_ICD	D51 Vitamin B12 deficiency anaemia	PC12	-0.011742131	3.80E-05	0.389760598	1.29E-08	2.31E-07
Geneatlas_ICD	D51 Vitamin B12 deficiency anaemia	PC13	0.016787641	4.22E-05	0.080176648	1.29E-08	2.31E-07
Geneatlas_ICD	D60 D64 Aplastic and other anaemias	PC1	0.001659523	3.43E-06	0.72906604	1.08E-05	0.00012552
Geneatlas_ICD	D60 D64 Aplastic and other anaemias	PC2	0.000506617	3.13E-06	0.954278017	1.08E-05	0.00012552
Geneatlas_ICD	D60 D64 Aplastic and other anaemias	PC3	-0.004614276	3.02E-06	0.084364774	1.08E-05	0.00012552
Geneatlas_ICD	D60 D64 Aplastic and other anaemias	PC4	-0.003369201	3.13E-06	0.42843186	1.08E-05	0.00012552
Geneatlas_ICD	D60 D64 Aplastic and other anaemias	PC5	-0.002048438	2.73E-06	0.85793594	1.08E-05	0.00012552
Geneatlas_ICD	D60 D64 Aplastic and other anaemias	PC6	0.002267424	2.69E-06	0.847513481	1.08E-05	0.00012552
Geneatlas_ICD	D60 D64 Aplastic and other anaemias	PC7	0.001845455	2.58E-06	0.960845929	1.08E-05	0.00012552
Geneatlas_ICD	D60 D64 Aplastic and other anaemias	PC8	-0.005150412	2.96E-06	0.080194109	1.08E-05	0.00012552
Geneatlas_ICD	D60 D64 Aplastic and other anaemias	PC9	-0.002073913	2.98E-06	0.731823301	1.08E-05	0.00012552
Geneatlas_ICD	D60 D64 Aplastic and other anaemias	PC10	7.33E-05	3.66E-06	0.992020425	1.08E-05	0.00012552
Geneatlas_ICD	D60 D64 Aplastic and other anaemias	PC11	0.004242129	2.75E-06	0.214296181	1.08E-05	0.00012552
Geneatlas_ICD	D60 D64 Aplastic and other anaemias	PC12	-0.003787457	2.73E-06	0.261386437	1.08E-05	0.00012552
Geneatlas_ICD	D60 D64 Aplastic and other anaemias	PC13	0.005805085	3.03E-06	0.010266242	1.08E-05	0.00012552
Geneatlas_ICD	D63 Anaemia in chronic diseases classified elsewhere	PC1	0.004612061	6.06E-05	0.823105752	0.229402099	0.455875661
Geneatlas_ICD	D63 Anaemia in chronic diseases classified elsewhere	PC2	0.008332643	5.52E-05	0.774539395	0.229402099	0.455875661
Geneatlas_ICD	D63 Anaemia in chronic diseases classified elsewhere	PC3	-0.012528706	5.34E-05	0.373358849	0.229402099	0.455875661
Geneatlas_ICD	D63 Anaemia in chronic diseases classified elsewhere	PC4	-0.001027112	5.53E-05	0.969882019	0.229402099	0.455875661
Geneatlas_ICD	D63 Anaemia in chronic diseases classified elsewhere	PC5	0.003446505	4.82E-05	0.95009519	0.229402099	0.455875661
Geneatlas_ICD	D63 Anaemia in chronic diseases classified elsewhere	PC6	0.009631389	4.75E-05	0.847513481	0.229402099	0.455875661
Geneatlas_ICD	D63 Anaemia in chronic diseases classified elsewhere	PC7	0.004203845	4.55E-05	0.980984619	0.229402099	0.455875661
Geneatlas_ICD	D63 Anaemia in chronic diseases classified elsewhere	PC8	-0.00253329	5.23E-05	0.929782781	0.229402099	0.455875661
Geneatlas_ICD	D63 Anaemia in chronic diseases classified elsewhere	PC9	0.005102701	5.27E-05	0.885668412	0.229402099	0.455875661
Geneatlas_ICD	D63 Anaemia in chronic diseases classified elsewhere	PC10	-0.006756912	6.46E-05	0.907486816	0.229402099	0.455875661
Geneatlas_ICD	D63 Anaemia in chronic diseases classified elsewhere	PC11	0.006189167	4.86E-05	0.807896931	0.229402099	0.455875661
Geneatlas_ICD	D63 Anaemia in chronic diseases classified elsewhere	PC12	-0.014894774	4.82E-05	0.292140134	0.229402099	0.455875661
Geneatlas_ICD	D63 Anaemia in chronic diseases classified elsewhere	PC13	0.012462593	5.36E-05	0.336576953	0.229402099	0.455875661
Geneatlas_ICD	D64 Other anaemias	PC1	0.002189243	3.69E-06	0.637770236	3.29E-05	0.000348668
Geneatlas_ICD	D64 Other anaemias	PC2	-0.000219459	3.36E-06	0.975768395	3.29E-05	0.000348668
Geneatlas_ICD	D64 Other anaemias	PC3	-0.004927918	3.25E-06	0.069714809	3.29E-05	0.000348668
Geneatlas_ICD	D64 Other anaemias	PC4	-0.003418732	3.37E-06	0.448650301	3.29E-05	0.000348668
Geneatlas_ICD	D64 Other anaemias	PC5	-0.001888625	2.93E-06	0.85793594	3.29E-05	0.000348668
Geneatlas_ICD	D64 Other anaemias	PC6	0.001662895	2.89E-06	0.938824212	3.29E-05	0.000348668
Geneatlas_ICD	D64 Other anaemias	PC7	0.002177262	2.77E-06	0.960845929	3.29E-05	0.000348668
Geneatlas_ICD	D64 Other anaemias	PC8	-0.004745043	3.18E-06	0.14580827	3.29E-05	0.000348668
Geneatlas_ICD	D64 Other anaemias	PC9	-0.002439792	3.21E-06	0.676272102	3.29E-05	0.000348668
Geneatlas_ICD	D64 Other anaemias	PC10	0.000638286	3.93E-06	0.991710169	3.29E-05	0.000348668
Geneatlas_ICD	D64 Other anaemias	PC11	0.003467304	2.96E-06	0.437682391	3.29E-05	0.000348668
Geneatlas_ICD	D64 Other anaemias	PC12	-0.003956241	2.93E-06	0.261386437	3.29E-05	0.000348668
Geneatlas_ICD	D64 Other anaemias	PC13	0.00630337	3.26E-06	0.006627711	3.29E-05	0.000348668
Geneatlas_ICD	D65 D69 Coagulation defects purpura and other haemorrhagic conditions	PC1	0.004647073	1.62E-05	0.631121097	0.460250619	0.671678247
Geneatlas_ICD	D65 D69 Coagulation defects purpura and other haemorrhagic conditions	PC2	0.001924	1.48E-05	0.881916155	0.460250619	0.671678247
Geneatlas_ICD	D65 D69 Coagulation defects purpura and other haemorrhagic conditions	PC3	-0.005773543	1.43E-05	0.446069509	0.460250619	0.671678247
Geneatlas_ICD	D65 D69 Coagulation defects purpura and other haemorrhagic conditions	PC4	0.003719957	1.48E-05	0.787868822	0.460250619	0.671678247
Geneatlas_ICD	D65 D69 Coagulation defects purpura and other haemorrhagic conditions	PC5	-0.002961822	1.29E-05	0.942766714	0.460250619	0.671678247
Geneatlas_ICD	D65 D69 Coagulation defects purpura and other haemorrhagic conditions	PC6	-0.000340425	1.27E-05	0.985082133	0.460250619	0.671678247
Geneatlas_ICD	D65 D69 Coagulation defects purpura and other haemorrhagic conditions	PC7	0.004243745	1.22E-05	0.960845929	0.460250619	0.671678247
Geneatlas_ICD	D65 D69 Coagulation defects purpura and other haemorrhagic conditions	PC8	-0.000858961	1.40E-05	0.950730064	0.460250619	0.671678247
Geneatlas_ICD	D65 D69 Coagulation defects purpura and other haemorrhagic conditions	PC9	0.000201333	1.41E-05	0.984685936	0.460250619	0.671678247
Geneatlas_ICD	D65 D69 Coagulation defects purpura and other haemorrhagic conditions	PC10	-0.00246687	1.73E-05	0.949514376	0.460250619	0.671678247
Geneatlas_ICD	D65 D69 Coagulation defects purpura and other haemorrhagic conditions	PC11	0.003930321	1.30E-05	0.76485102	0.460250619	0.671678247
Geneatlas_ICD	D65 D69 Coagulation defects purpura and other haemorrhagic conditions	PC12	-0.006882768	1.29E-05	0.389760598	0.460250619	0.671678247
Geneatlas_ICD	D65 D69 Coagulation defects purpura and other haemorrhagic conditions	PC13	0.00146145	1.44E-05	0.946287753	0.460250619	0.671678247
Geneatlas_ICD	D68 Other coagulation defects	PC1	0.010905766	4.50E-05	0.425630671	0.037314003	0.145213663
Geneatlas_ICD	D68 Other coagulation defects	PC2	0.011993673	4.10E-05	0.500912187	0.037314003	0.145213663
Geneatlas_ICD	D68 Other coagulation defects	PC3	-0.008613706	3.96E-05	0.529308165	0.037314003	0.145213663
Geneatlas_ICD	D68 Other coagulation defects	PC4	0.008676028	4.11E-05	0.660237737	0.037314003	0.145213663
Geneatlas_ICD	D68 Other coagulation defects	PC5	0.00214353	3.57E-05	0.95784498	0.037314003	0.145213663
Geneatlas_ICD	D68 Other coagulation defects	PC6	0.009346624	3.52E-05	0.821170492	0.037314003	0.145213663
Geneatlas_ICD	D68 Other coagulation defects	PC7	0.009720966	3.38E-05	0.855282595	0.037314003	0.145213663
Geneatlas_ICD	D68 Other coagulation defects	PC8	-0.010478924	3.88E-05	0.533314966	0.037314003	0.145213663
Geneatlas_ICD	D68 Other coagulation defects	PC9	-0.000784571	3.91E-05	0.96878809	0.037314003	0.145213663
Geneatlas_ICD	D68 Other coagulation defects	PC10	-0.006574002	4.80E-05	0.883183015	0.037314003	0.145213663
Geneatlas_ICD	D68 Other coagulation defects	PC11	0.008318085	3.61E-05	0.657115367	0.037314003	0.145213663
Geneatlas_ICD	D68 Other coagulation defects	PC12	-0.00712724	3.57E-05	0.715602739	0.037314003	0.145213663
Geneatlas_ICD	D68 Other coagulation defects	PC13	-0.00341897	3.97E-05	0.917780042	0.037314003	0.145213663
Geneatlas_ICD	D69 Purpura and other haemorrhagic conditions	PC1	0.001333908	2.57E-05	0.950210169	0.76617523	0.910442321
Geneatlas_ICD	D69 Purpura and other haemorrhagic conditions	PC2	-0.002370122	2.34E-05	0.883894238	0.76617523	0.910442321
Geneatlas_ICD	D69 Purpura and other haemorrhagic conditions	PC3	-0.005971307	2.26E-05	0.573091401	0.76617523	0.910442321
Geneatlas_ICD	D69 Purpura and other haemorrhagic conditions	PC4	-4.19E-05	2.35E-05	0.997366218	0.76617523	0.910442321
Geneatlas_ICD	D69 Purpura and other haemorrhagic conditions	PC5	-0.005421909	2.04E-05	0.85793594	0.76617523	0.910442321
Geneatlas_ICD	D69 Purpura and other haemorrhagic conditions	PC6	-0.005963619	2.02E-05	0.847513481	0.76617523	0.910442321
Geneatlas_ICD	D69 Purpura and other haemorrhagic conditions	PC7	-0.000386661	1.93E-05	0.984405848	0.76617523	0.910442321
Geneatlas_ICD	D69 Purpura and other haemorrhagic conditions	PC8	0.003976124	2.22E-05	0.788071999	0.76617523	0.910442321
Geneatlas_ICD	D69 Purpura and other haemorrhagic conditions	PC9	0.000507535	2.23E-05	0.96878809	0.76617523	0.910442321
Geneatlas_ICD	D69 Purpura and other haemorrhagic conditions	PC10	-8.02E-05	2.74E-05	0.992020425	0.76617523	0.910442321
Geneatlas_ICD	D69 Purpura and other haemorrhagic conditions	PC11	0.000681432	2.06E-05	0.979266749	0.76617523	0.910442321
Geneatlas_ICD	D69 Purpura and other haemorrhagic conditions	PC12	-0.006780556	2.04E-05	0.596507461	0.76617523	0.910442321
Geneatlas_ICD	D69 Purpura and other haemorrhagic conditions	PC13	0.00305277	2.27E-05	0.878911236	0.76617523	0.910442321
Geneatlas_ICD	D70 Agranulocytosis	PC1	-0.000216695	1.32E-05	0.984123856	0.13074871	0.341115349
Geneatlas_ICD	D70 Agranulocytosis	PC2	-0.000908948	1.21E-05	0.957614969	0.13074871	0.341115349
Geneatlas_ICD	D70 Agranulocytosis	PC3	0.002840312	1.17E-05	0.763700888	0.13074871	0.341115349
Geneatlas_ICD	D70 Agranulocytosis	PC4	-0.006395724	1.21E-05	0.458447728	0.13074871	0.341115349
Geneatlas_ICD	D70 Agranulocytosis	PC5	0.001062515	1.05E-05	0.959487741	0.13074871	0.341115349
Geneatlas_ICD	D70 Agranulocytosis	PC6	-0.004484238	1.04E-05	0.847513481	0.13074871	0.341115349
Geneatlas_ICD	D70 Agranulocytosis	PC7	0.000366375	9.94E-06	0.982068663	0.13074871	0.341115349
Geneatlas_ICD	D70 Agranulocytosis	PC8	-0.002620948	1.14E-05	0.818401502	0.13074871	0.341115349
Geneatlas_ICD	D70 Agranulocytosis	PC9	-0.002884928	1.15E-05	0.846816663	0.13074871	0.341115349
Geneatlas_ICD	D70 Agranulocytosis	PC10	0.008168522	1.41E-05	0.512941571	0.13074871	0.341115349
Geneatlas_ICD	D70 Agranulocytosis	PC11	0.002509862	1.06E-05	0.851830172	0.13074871	0.341115349
Geneatlas_ICD	D70 Agranulocytosis	PC12	-0.007652997	1.05E-05	0.255811581	0.13074871	0.341115349
Geneatlas_ICD	D70 Agranulocytosis	PC13	-8.35E-05	1.17E-05	0.990557081	0.13074871	0.341115349
Geneatlas_ICD	D70 D77 Other diseases of blood and blood forming organs	PC1	2.04E-05	9.22E-06	0.996529185	0.056609017	0.203357006
Geneatlas_ICD	D70 D77 Other diseases of blood and blood forming organs	PC2	0.003938052	8.41E-06	0.727008061	0.056609017	0.203357006
Geneatlas_ICD	D70 D77 Other diseases of blood and blood forming organs	PC3	-0.000416393	8.13E-06	0.952615622	0.056609017	0.203357006
Geneatlas_ICD	D70 D77 Other diseases of blood and blood forming organs	PC4	-0.004962928	8.42E-06	0.503161697	0.056609017	0.203357006
Geneatlas_ICD	D70 D77 Other diseases of blood and blood forming organs	PC5	0.002042626	7.34E-06	0.942766714	0.056609017	0.203357006
Geneatlas_ICD	D70 D77 Other diseases of blood and blood forming organs	PC6	-0.004576707	7.24E-06	0.736733197	0.056609017	0.203357006
Geneatlas_ICD	D70 D77 Other diseases of blood and blood forming organs	PC7	0.002257124	6.93E-06	0.960845929	0.056609017	0.203357006
Geneatlas_ICD	D70 D77 Other diseases of blood and blood forming organs	PC8	-0.002560294	7.96E-06	0.788071999	0.056609017	0.203357006
Geneatlas_ICD	D70 D77 Other diseases of blood and blood forming organs	PC9	-0.00267011	8.02E-06	0.846816663	0.056609017	0.203357006
Geneatlas_ICD	D70 D77 Other diseases of blood and blood forming organs	PC10	0.00625306	9.83E-06	0.567287558	0.056609017	0.203357006
Geneatlas_ICD	D70 D77 Other diseases of blood and blood forming organs	PC11	0.002918674	7.41E-06	0.76485102	0.056609017	0.203357006
Geneatlas_ICD	D70 D77 Other diseases of blood and blood forming organs	PC12	-0.006234465	7.34E-06	0.261386437	0.056609017	0.203357006
Geneatlas_ICD	D70 D77 Other diseases of blood and blood forming organs	PC13	0.000738517	8.16E-06	0.971890571	0.056609017	0.203357006
Geneatlas_ICD	D73 Diseases of spleen	PC1	-0.010762875	8.03E-05	0.616979743	0.632410742	0.816167876
Geneatlas_ICD	D73 Diseases of spleen	PC2	0.007682107	7.32E-05	0.802030351	0.632410742	0.816167876
Geneatlas_ICD	D73 Diseases of spleen	PC3	-0.013974648	7.08E-05	0.393075658	0.632410742	0.816167876
Geneatlas_ICD	D73 Diseases of spleen	PC4	0.005252008	7.33E-05	0.896817637	0.632410742	0.816167876
Geneatlas_ICD	D73 Diseases of spleen	PC5	-0.001372966	6.39E-05	0.991298591	0.632410742	0.816167876
Geneatlas_ICD	D73 Diseases of spleen	PC6	-0.005119542	6.30E-05	0.939493105	0.632410742	0.816167876
Geneatlas_ICD	D73 Diseases of spleen	PC7	-0.009093418	6.03E-05	0.960845929	0.632410742	0.816167876
Geneatlas_ICD	D73 Diseases of spleen	PC8	0.003831078	6.93E-05	0.887776048	0.632410742	0.816167876
Geneatlas_ICD	D73 Diseases of spleen	PC9	-0.006483631	6.98E-05	0.866229655	0.632410742	0.816167876
Geneatlas_ICD	D73 Diseases of spleen	PC10	-0.003351771	8.56E-05	0.987175012	0.632410742	0.816167876
Geneatlas_ICD	D73 Diseases of spleen	PC11	0.012541843	6.45E-05	0.627071389	0.632410742	0.816167876
Geneatlas_ICD	D73 Diseases of spleen	PC12	-0.00062094	6.39E-05	0.997966137	0.632410742	0.816167876
Geneatlas_ICD	D73 Diseases of spleen	PC13	0.00113008	7.10E-05	0.985206102	0.632410742	0.816167876
Geneatlas_ICD	D75 Other diseases of blood and blood forming organs	PC1	-0.003262652	6.82E-05	0.915550861	0.603066776	0.797824884
Geneatlas_ICD	D75 Other diseases of blood and blood forming organs	PC2	0.010010829	6.22E-05	0.730548954	0.603066776	0.797824884
Geneatlas_ICD	D75 Other diseases of blood and blood forming organs	PC3	-0.004196102	6.01E-05	0.893157147	0.603066776	0.797824884
Geneatlas_ICD	D75 Other diseases of blood and blood forming organs	PC4	-0.007548892	6.23E-05	0.787868822	0.603066776	0.797824884
Geneatlas_ICD	D75 Other diseases of blood and blood forming organs	PC5	0.012607045	5.42E-05	0.620024666	0.603066776	0.797824884
Geneatlas_ICD	D75 Other diseases of blood and blood forming organs	PC6	-0.007022712	5.35E-05	0.938824212	0.603066776	0.797824884
Geneatlas_ICD	D75 Other diseases of blood and blood forming organs	PC7	0.011470246	5.12E-05	0.857710372	0.603066776	0.797824884
Geneatlas_ICD	D75 Other diseases of blood and blood forming organs	PC8	-0.003300871	5.88E-05	0.888139927	0.603066776	0.797824884
Geneatlas_ICD	D75 Other diseases of blood and blood forming organs	PC9	-0.001646353	5.93E-05	0.965018305	0.603066776	0.797824884
Geneatlas_ICD	D75 Other diseases of blood and blood forming organs	PC10	0.007979668	7.27E-05	0.885228134	0.603066776	0.797824884
Geneatlas_ICD	D75 Other diseases of blood and blood forming organs	PC11	0.007620609	5.47E-05	0.76485102	0.603066776	0.797824884
Geneatlas_ICD	D75 Other diseases of blood and blood forming organs	PC12	0.00041494	5.42E-05	0.997966137	0.603066776	0.797824884
Geneatlas_ICD	D75 Other diseases of blood and blood forming organs	PC13	0.003376254	6.03E-05	0.946287753	0.603066776	0.797824884
Geneatlas_ICD	D80 D89 Certain disorders involving the immune mechanism	PC1	-0.005461054	4.02E-05	0.733850979	1.53E-07	2.65E-06
Geneatlas_ICD	D80 D89 Certain disorders involving the immune mechanism	PC2	0.000284571	3.67E-05	0.99170229	1.53E-07	2.65E-06
Geneatlas_ICD	D80 D89 Certain disorders involving the immune mechanism	PC3	-0.019129153	3.54E-05	0.02043093	1.53E-07	2.65E-06
Geneatlas_ICD	D80 D89 Certain disorders involving the immune mechanism	PC4	-0.007452807	3.67E-05	0.709065507	1.53E-07	2.65E-06
Geneatlas_ICD	D80 D89 Certain disorders involving the immune mechanism	PC5	-0.006979768	3.20E-05	0.85793594	1.53E-07	2.65E-06
Geneatlas_ICD	D80 D89 Certain disorders involving the immune mechanism	PC6	-0.002668568	3.15E-05	0.97417079	1.53E-07	2.65E-06
Geneatlas_ICD	D80 D89 Certain disorders involving the immune mechanism	PC7	-0.002047243	3.02E-05	0.980984619	1.53E-07	2.65E-06
Geneatlas_ICD	D80 D89 Certain disorders involving the immune mechanism	PC8	-0.001290649	3.47E-05	0.950730064	1.53E-07	2.65E-06
Geneatlas_ICD	D80 D89 Certain disorders involving the immune mechanism	PC9	-0.000717549	3.50E-05	0.96878809	1.53E-07	2.65E-06
Geneatlas_ICD	D80 D89 Certain disorders involving the immune mechanism	PC10	-0.011020643	4.29E-05	0.749391512	1.53E-07	2.65E-06
Geneatlas_ICD	D80 D89 Certain disorders involving the immune mechanism	PC11	0.019917783	3.23E-05	0.021246455	1.53E-07	2.65E-06
Geneatlas_ICD	D80 D89 Certain disorders involving the immune mechanism	PC12	-0.016999083	3.20E-05	0.056253974	1.53E-07	2.65E-06
Geneatlas_ICD	D80 D89 Certain disorders involving the immune mechanism	PC13	0.027560658	3.56E-05	8.90E-05	1.53E-07	2.65E-06
Geneatlas_ICD	D86 Sarcoidosis	PC1	-0.01627989	7.85E-05	0.333304151	1.11E-09	2.15E-08
Geneatlas_ICD	D86 Sarcoidosis	PC2	-0.011315911	7.16E-05	0.727008061	1.11E-09	2.15E-08
Geneatlas_ICD	D86 Sarcoidosis	PC3	-0.021810169	6.92E-05	0.088894422	1.11E-09	2.15E-08
Geneatlas_ICD	D86 Sarcoidosis	PC4	-0.003639434	7.17E-05	0.933106856	1.11E-09	2.15E-08
Geneatlas_ICD	D86 Sarcoidosis	PC5	-0.010212373	6.25E-05	0.85793594	1.11E-09	2.15E-08
Geneatlas_ICD	D86 Sarcoidosis	PC6	0.00189786	6.16E-05	0.97417079	1.11E-09	2.15E-08
Geneatlas_ICD	D86 Sarcoidosis	PC7	0.00698427	5.90E-05	0.960845929	1.11E-09	2.15E-08
Geneatlas_ICD	D86 Sarcoidosis	PC8	-0.01384754	6.78E-05	0.533314966	1.11E-09	2.15E-08
Geneatlas_ICD	D86 Sarcoidosis	PC9	-0.00417015	6.83E-05	0.934144942	1.11E-09	2.15E-08
Geneatlas_ICD	D86 Sarcoidosis	PC10	-0.000168852	8.37E-05	0.992020425	1.11E-09	2.15E-08
Geneatlas_ICD	D86 Sarcoidosis	PC11	0.028150591	6.30E-05	0.020337069	1.11E-09	2.15E-08
Geneatlas_ICD	D86 Sarcoidosis	PC12	-0.033489396	6.25E-05	0.000882939	1.11E-09	2.15E-08
Geneatlas_ICD	D86 Sarcoidosis	PC13	0.040991591	6.95E-05	2.41E-05	1.11E-09	2.15E-08
Geneatlas_ICD	E00 E07 Disorders of thyroid gland	PC1	0.029099491	2.36E-06	1.20E-77	1.80E-220	4.20E-218
Geneatlas_ICD	E00 E07 Disorders of thyroid gland	PC2	-0.007983361	2.15E-06	1.22E-05	1.80E-220	4.20E-218
Geneatlas_ICD	E00 E07 Disorders of thyroid gland	PC3	-0.023230445	2.08E-06	4.87E-56	1.80E-220	4.20E-218
Geneatlas_ICD	E00 E07 Disorders of thyroid gland	PC4	-0.003595661	2.15E-06	0.230410469	1.80E-220	4.20E-218
Geneatlas_ICD	E00 E07 Disorders of thyroid gland	PC5	-0.010704088	1.88E-06	1.27E-12	1.80E-220	4.20E-218
Geneatlas_ICD	E00 E07 Disorders of thyroid gland	PC6	-0.004104447	1.85E-06	0.198208482	1.80E-220	4.20E-218
Geneatlas_ICD	E00 E07 Disorders of thyroid gland	PC7	-0.002528796	1.77E-06	0.855282595	1.80E-220	4.20E-218
Geneatlas_ICD	E00 E07 Disorders of thyroid gland	PC8	-0.014700091	2.03E-06	1.56E-22	1.80E-220	4.20E-218
Geneatlas_ICD	E00 E07 Disorders of thyroid gland	PC9	-0.006554194	2.05E-06	0.000376819	1.80E-220	4.20E-218
Geneatlas_ICD	E00 E07 Disorders of thyroid gland	PC10	0.002746226	2.52E-06	0.749391512	1.80E-220	4.20E-218
Geneatlas_ICD	E00 E07 Disorders of thyroid gland	PC11	0.008686542	1.89E-06	6.42E-08	1.80E-220	4.20E-218
Geneatlas_ICD	E00 E07 Disorders of thyroid gland	PC12	-0.012498656	1.88E-06	1.73E-17	1.80E-220	4.20E-218
Geneatlas_ICD	E00 E07 Disorders of thyroid gland	PC13	0.01491405	2.09E-06	6.21E-23	1.80E-220	4.20E-218
Geneatlas_ICD	E03 Other hypothyroidism	PC1	0.033278945	2.81E-06	3.76E-85	2.32E-245	1.08E-242
Geneatlas_ICD	E03 Other hypothyroidism	PC2	-0.010531353	2.56E-06	2.10E-08	2.32E-245	1.08E-242
Geneatlas_ICD	E03 Other hypothyroidism	PC3	-0.026246033	2.47E-06	6.61E-60	2.32E-245	1.08E-242
Geneatlas_ICD	E03 Other hypothyroidism	PC4	-0.002292758	2.56E-06	0.627791726	2.32E-245	1.08E-242
Geneatlas_ICD	E03 Other hypothyroidism	PC5	-0.012390245	2.23E-06	4.95E-14	2.32E-245	1.08E-242
Geneatlas_ICD	E03 Other hypothyroidism	PC6	-0.003835285	2.20E-06	0.38125488	2.32E-245	1.08E-242
Geneatlas_ICD	E03 Other hypothyroidism	PC7	-0.002114705	2.11E-06	0.960845929	2.32E-245	1.08E-242
Geneatlas_ICD	E03 Other hypothyroidism	PC8	-0.017929467	2.42E-06	4.48E-28	2.32E-245	1.08E-242
Geneatlas_ICD	E03 Other hypothyroidism	PC9	-0.006196001	2.44E-06	0.004260424	2.32E-245	1.08E-242
Geneatlas_ICD	E03 Other hypothyroidism	PC10	0.003897091	2.99E-06	0.510766392	2.32E-245	1.08E-242
Geneatlas_ICD	E03 Other hypothyroidism	PC11	0.010482216	2.25E-06	1.32E-09	2.32E-245	1.08E-242
Geneatlas_ICD	E03 Other hypothyroidism	PC12	-0.014562903	2.23E-06	8.84E-20	2.32E-245	1.08E-242
Geneatlas_ICD	E03 Other hypothyroidism	PC13	0.0161809	2.48E-06	8.45E-23	2.32E-245	1.08E-242
Geneatlas_ICD	E04 Other non toxic goitre	PC1	-0.006336951	2.50E-05	0.595739552	0.001421823	0.009751693
Geneatlas_ICD	E04 Other non toxic goitre	PC2	0.011847949	2.28E-05	0.245786776	0.001421823	0.009751693
Geneatlas_ICD	E04 Other non toxic goitre	PC3	0.001516753	2.21E-05	0.920528354	0.001421823	0.009751693
Geneatlas_ICD	E04 Other non toxic goitre	PC4	-0.015541614	2.29E-05	0.049004456	0.001421823	0.009751693
Geneatlas_ICD	E04 Other non toxic goitre	PC5	-0.000252192	1.99E-05	0.996732338	0.001421823	0.009751693
Geneatlas_ICD	E04 Other non toxic goitre	PC6	0.00075477	1.96E-05	0.985082133	0.001421823	0.009751693
Geneatlas_ICD	E04 Other non toxic goitre	PC7	-0.011216792	1.88E-05	0.348809618	0.001421823	0.009751693
Geneatlas_ICD	E04 Other non toxic goitre	PC8	0.000264287	2.16E-05	0.984164063	0.001421823	0.009751693
Geneatlas_ICD	E04 Other non toxic goitre	PC9	-0.00392082	2.18E-05	0.846816663	0.001421823	0.009751693
Geneatlas_ICD	E04 Other non toxic goitre	PC10	0.000262971	2.67E-05	0.992020425	0.001421823	0.009751693
Geneatlas_ICD	E04 Other non toxic goitre	PC11	-0.002861475	2.01E-05	0.869715599	0.001421823	0.009751693
Geneatlas_ICD	E04 Other non toxic goitre	PC12	0.004495466	1.99E-05	0.749135149	0.001421823	0.009751693
Geneatlas_ICD	E04 Other non toxic goitre	PC13	0.011660816	2.22E-05	0.098053194	0.001421823	0.009751693
Geneatlas_ICD	E05 Thyrotoxicosis hyperthyroidism	PC1	0.028105097	2.28E-05	2.29E-07	5.13E-17	1.50E-15
Geneatlas_ICD	E05 Thyrotoxicosis hyperthyroidism	PC2	-0.005935216	2.08E-05	0.729204008	5.13E-17	1.50E-15
Geneatlas_ICD	E05 Thyrotoxicosis hyperthyroidism	PC3	-0.020153421	2.01E-05	0.000247823	5.13E-17	1.50E-15
Geneatlas_ICD	E05 Thyrotoxicosis hyperthyroidism	PC4	-0.003556814	2.08E-05	0.845560525	5.13E-17	1.50E-15
Geneatlas_ICD	E05 Thyrotoxicosis hyperthyroidism	PC5	-0.013044527	1.81E-05	0.072832628	5.13E-17	1.50E-15
Geneatlas_ICD	E05 Thyrotoxicosis hyperthyroidism	PC6	-0.010921652	1.79E-05	0.38125488	5.13E-17	1.50E-15
Geneatlas_ICD	E05 Thyrotoxicosis hyperthyroidism	PC7	0.002372693	1.71E-05	0.980984619	5.13E-17	1.50E-15
Geneatlas_ICD	E05 Thyrotoxicosis hyperthyroidism	PC8	-0.003295385	1.97E-05	0.818401502	5.13E-17	1.50E-15
Geneatlas_ICD	E05 Thyrotoxicosis hyperthyroidism	PC9	-0.01377007	1.98E-05	0.066210621	5.13E-17	1.50E-15
Geneatlas_ICD	E05 Thyrotoxicosis hyperthyroidism	PC10	0.00341112	2.43E-05	0.916559163	5.13E-17	1.50E-15
Geneatlas_ICD	E05 Thyrotoxicosis hyperthyroidism	PC11	0.006257238	1.83E-05	0.651178261	5.13E-17	1.50E-15
Geneatlas_ICD	E05 Thyrotoxicosis hyperthyroidism	PC12	-0.015371585	1.81E-05	0.009551293	5.13E-17	1.50E-15
Geneatlas_ICD	E05 Thyrotoxicosis hyperthyroidism	PC13	0.011279275	2.02E-05	0.091841999	5.13E-17	1.50E-15
Geneatlas_ICD	E10 E14 Diabetes mellitus	PC1	0.005264531	2.02E-06	0.006184597	6.43E-12	1.36E-10
Geneatlas_ICD	E10 E14 Diabetes mellitus	PC2	0.000190258	1.84E-06	0.975768395	6.43E-12	1.36E-10
Geneatlas_ICD	E10 E14 Diabetes mellitus	PC3	-0.0026905	1.78E-06	0.25204858	6.43E-12	1.36E-10
Geneatlas_ICD	E10 E14 Diabetes mellitus	PC4	-0.0066186	1.84E-06	0.000255949	6.43E-12	1.36E-10
Geneatlas_ICD	E10 E14 Diabetes mellitus	PC5	0.000615705	1.61E-06	0.95009519	6.43E-12	1.36E-10
Geneatlas_ICD	E10 E14 Diabetes mellitus	PC6	-0.003072801	1.58E-06	0.416371284	6.43E-12	1.36E-10
Geneatlas_ICD	E10 E14 Diabetes mellitus	PC7	-7.00E-05	1.52E-06	0.984405848	6.43E-12	1.36E-10
Geneatlas_ICD	E10 E14 Diabetes mellitus	PC8	-0.003888461	1.74E-06	0.083426814	6.43E-12	1.36E-10
Geneatlas_ICD	E10 E14 Diabetes mellitus	PC9	-0.000217046	1.76E-06	0.968513904	6.43E-12	1.36E-10
Geneatlas_ICD	E10 E14 Diabetes mellitus	PC10	0.002388407	2.15E-06	0.749391512	6.43E-12	1.36E-10
Geneatlas_ICD	E10 E14 Diabetes mellitus	PC11	0.001975359	1.62E-06	0.627071389	6.43E-12	1.36E-10
Geneatlas_ICD	E10 E14 Diabetes mellitus	PC12	-0.005437598	1.61E-06	0.000758271	6.43E-12	1.36E-10
Geneatlas_ICD	E10 E14 Diabetes mellitus	PC13	0.003635525	1.79E-06	0.060875795	6.43E-12	1.36E-10
Geneatlas_ICD	E10 Insulin dependent diabetes mellitus	PC1	0.024954807	1.48E-05	6.77E-09	2.30E-33	9.77E-32
Geneatlas_ICD	E10 Insulin dependent diabetes mellitus	PC2	-0.016232495	1.35E-05	0.001535377	2.30E-33	9.77E-32
Geneatlas_ICD	E10 Insulin dependent diabetes mellitus	PC3	-0.022974168	1.30E-05	1.03E-08	2.30E-33	9.77E-32
Geneatlas_ICD	E10 Insulin dependent diabetes mellitus	PC4	-0.020336856	1.35E-05	1.46E-05	2.30E-33	9.77E-32
Geneatlas_ICD	E10 Insulin dependent diabetes mellitus	PC5	-0.004295368	1.18E-05	0.85793594	2.30E-33	9.77E-32
Geneatlas_ICD	E10 Insulin dependent diabetes mellitus	PC6	0.002799786	1.16E-05	0.938824212	2.30E-33	9.77E-32
Geneatlas_ICD	E10 Insulin dependent diabetes mellitus	PC7	-0.006977789	1.11E-05	0.855282595	2.30E-33	9.77E-32
Geneatlas_ICD	E10 Insulin dependent diabetes mellitus	PC8	-0.016425433	1.28E-05	0.00039799	2.30E-33	9.77E-32
Geneatlas_ICD	E10 Insulin dependent diabetes mellitus	PC9	0.001809519	1.29E-05	0.934144942	2.30E-33	9.77E-32
Geneatlas_ICD	E10 Insulin dependent diabetes mellitus	PC10	0.003307236	1.58E-05	0.907486816	2.30E-33	9.77E-32
Geneatlas_ICD	E10 Insulin dependent diabetes mellitus	PC11	0.00135266	1.19E-05	0.913853139	2.30E-33	9.77E-32
Geneatlas_ICD	E10 Insulin dependent diabetes mellitus	PC12	-0.013092852	1.18E-05	0.00455055	2.30E-33	9.77E-32
Geneatlas_ICD	E10 Insulin dependent diabetes mellitus	PC13	0.019877782	1.31E-05	1.41E-06	2.30E-33	9.77E-32
Geneatlas_ICD	E11 Non insulin dependent diabetes mellitus	PC1	0.00397612	2.18E-06	0.086483787	2.87E-07	4.46E-06
Geneatlas_ICD	E11 Non insulin dependent diabetes mellitus	PC2	0.00164692	1.98E-06	0.769891864	2.87E-07	4.46E-06
Geneatlas_ICD	E11 Non insulin dependent diabetes mellitus	PC3	-0.001168837	1.92E-06	0.763700888	2.87E-07	4.46E-06
Geneatlas_ICD	E11 Non insulin dependent diabetes mellitus	PC4	-0.005370198	1.99E-06	0.010868317	2.87E-07	4.46E-06
Geneatlas_ICD	E11 Non insulin dependent diabetes mellitus	PC5	0.001698287	1.73E-06	0.85793594	2.87E-07	4.46E-06
Geneatlas_ICD	E11 Non insulin dependent diabetes mellitus	PC6	-0.003215465	1.71E-06	0.416371284	2.87E-07	4.46E-06
Geneatlas_ICD	E11 Non insulin dependent diabetes mellitus	PC7	0.000563303	1.64E-06	0.980984619	2.87E-07	4.46E-06
Geneatlas_ICD	E11 Non insulin dependent diabetes mellitus	PC8	-0.002762828	1.88E-06	0.416940043	2.87E-07	4.46E-06
Geneatlas_ICD	E11 Non insulin dependent diabetes mellitus	PC9	-0.000767303	1.89E-06	0.922014385	2.87E-07	4.46E-06
Geneatlas_ICD	E11 Non insulin dependent diabetes mellitus	PC10	0.00316516	2.32E-06	0.56214609	2.87E-07	4.46E-06
Geneatlas_ICD	E11 Non insulin dependent diabetes mellitus	PC11	0.002021202	1.75E-06	0.628863948	2.87E-07	4.46E-06
Geneatlas_ICD	E11 Non insulin dependent diabetes mellitus	PC12	-0.004707514	1.73E-06	0.010112645	2.87E-07	4.46E-06
Geneatlas_ICD	E11 Non insulin dependent diabetes mellitus	PC13	0.00221891	1.92E-06	0.397133873	2.87E-07	4.46E-06
Geneatlas_ICD	E14 Unspecified diabetes mellitus	PC1	0.002465136	1.80E-05	0.826219128	0.53606796	0.740661944
Geneatlas_ICD	E14 Unspecified diabetes mellitus	PC2	-0.00251476	1.64E-05	0.866590079	0.53606796	0.740661944
Geneatlas_ICD	E14 Unspecified diabetes mellitus	PC3	0.00021511	1.58E-05	0.979974842	0.53606796	0.740661944
Geneatlas_ICD	E14 Unspecified diabetes mellitus	PC4	-0.00397338	1.64E-05	0.787868822	0.53606796	0.740661944
Geneatlas_ICD	E14 Unspecified diabetes mellitus	PC5	-0.000159239	1.43E-05	0.996732338	0.53606796	0.740661944
Geneatlas_ICD	E14 Unspecified diabetes mellitus	PC6	-0.006291337	1.41E-05	0.736733197	0.53606796	0.740661944
Geneatlas_ICD	E14 Unspecified diabetes mellitus	PC7	-0.001300499	1.35E-05	0.980984619	0.53606796	0.740661944
Geneatlas_ICD	E14 Unspecified diabetes mellitus	PC8	-0.002641966	1.55E-05	0.845067707	0.53606796	0.740661944
Geneatlas_ICD	E14 Unspecified diabetes mellitus	PC9	0.00333455	1.56E-05	0.846816663	0.53606796	0.740661944
Geneatlas_ICD	E14 Unspecified diabetes mellitus	PC10	-0.005389348	1.92E-05	0.852912629	0.53606796	0.740661944
Geneatlas_ICD	E14 Unspecified diabetes mellitus	PC11	-0.003071295	1.44E-05	0.833287239	0.53606796	0.740661944
Geneatlas_ICD	E14 Unspecified diabetes mellitus	PC12	-0.004412959	1.43E-05	0.717621948	0.53606796	0.740661944
Geneatlas_ICD	E14 Unspecified diabetes mellitus	PC13	0.006749198	1.59E-05	0.340657359	0.53606796	0.740661944
Geneatlas_ICD	E15 E16 Other disorders of glucose regulation and pancreatic internal secretion	PC1	0.020814466	4.53E-05	0.030787586	0.012691244	0.061737612
Geneatlas_ICD	E15 E16 Other disorders of glucose regulation and pancreatic internal secretion	PC2	-0.005971419	4.13E-05	0.802030351	0.012691244	0.061737612
Geneatlas_ICD	E15 E16 Other disorders of glucose regulation and pancreatic internal secretion	PC3	-0.01194619	3.99E-05	0.303412226	0.012691244	0.061737612
Geneatlas_ICD	E15 E16 Other disorders of glucose regulation and pancreatic internal secretion	PC4	-0.015049804	4.14E-05	0.245858998	0.012691244	0.061737612
Geneatlas_ICD	E15 E16 Other disorders of glucose regulation and pancreatic internal secretion	PC5	-8.49E-05	3.60E-05	0.997825679	0.012691244	0.061737612
Geneatlas_ICD	E15 E16 Other disorders of glucose regulation and pancreatic internal secretion	PC6	0.004798392	3.55E-05	0.938824212	0.012691244	0.061737612
Geneatlas_ICD	E15 E16 Other disorders of glucose regulation and pancreatic internal secretion	PC7	-0.002914641	3.40E-05	0.980984619	0.012691244	0.061737612
Geneatlas_ICD	E15 E16 Other disorders of glucose regulation and pancreatic internal secretion	PC8	0.004045158	3.91E-05	0.853026484	0.012691244	0.061737612
Geneatlas_ICD	E15 E16 Other disorders of glucose regulation and pancreatic internal secretion	PC9	-0.000125706	3.94E-05	0.990318597	0.012691244	0.061737612
Geneatlas_ICD	E15 E16 Other disorders of glucose regulation and pancreatic internal secretion	PC10	-0.003534163	4.83E-05	0.949514376	0.012691244	0.061737612
Geneatlas_ICD	E15 E16 Other disorders of glucose regulation and pancreatic internal secretion	PC11	-0.000322411	3.64E-05	0.991942912	0.012691244	0.061737612
Geneatlas_ICD	E15 E16 Other disorders of glucose regulation and pancreatic internal secretion	PC12	-0.015553958	3.61E-05	0.165813887	0.012691244	0.061737612
Geneatlas_ICD	E15 E16 Other disorders of glucose regulation and pancreatic internal secretion	PC13	0.007480335	4.01E-05	0.592782059	0.012691244	0.061737612
Geneatlas_ICD	E16 Other disorders of pancreatic internal secretion	PC1	0.020452609	4.54E-05	0.035155352	0.015451166	0.072885805
Geneatlas_ICD	E16 Other disorders of pancreatic internal secretion	PC2	-0.005634553	4.14E-05	0.806766785	0.015451166	0.072885805
Geneatlas_ICD	E16 Other disorders of pancreatic internal secretion	PC3	-0.011331101	4.00E-05	0.332553906	0.015451166	0.072885805
Geneatlas_ICD	E16 Other disorders of pancreatic internal secretion	PC4	-0.014794943	4.15E-05	0.258607464	0.015451166	0.072885805
Geneatlas_ICD	E16 Other disorders of pancreatic internal secretion	PC5	-0.00011343	3.61E-05	0.997825679	0.015451166	0.072885805
Geneatlas_ICD	E16 Other disorders of pancreatic internal secretion	PC6	0.005112449	3.56E-05	0.938824212	0.015451166	0.072885805
Geneatlas_ICD	E16 Other disorders of pancreatic internal secretion	PC7	-0.0026972	3.41E-05	0.980984619	0.015451166	0.072885805
Geneatlas_ICD	E16 Other disorders of pancreatic internal secretion	PC8	0.004179958	3.92E-05	0.845067707	0.015451166	0.072885805
Geneatlas_ICD	E16 Other disorders of pancreatic internal secretion	PC9	0.000290597	3.95E-05	0.986359213	0.015451166	0.072885805
Geneatlas_ICD	E16 Other disorders of pancreatic internal secretion	PC10	-0.003402191	4.84E-05	0.956885321	0.015451166	0.072885805
Geneatlas_ICD	E16 Other disorders of pancreatic internal secretion	PC11	-0.000426622	3.65E-05	0.985301283	0.015451166	0.072885805
Geneatlas_ICD	E16 Other disorders of pancreatic internal secretion	PC12	-0.015699055	3.62E-05	0.162247806	0.015451166	0.072885805
Geneatlas_ICD	E16 Other disorders of pancreatic internal secretion	PC13	0.007822872	4.02E-05	0.577443462	0.015451166	0.072885805
Geneatlas_ICD	E20 E35 Disorders of other endocrine glands	PC1	0.007905928	1.66E-05	0.296029147	0.198599632	0.421406493
Geneatlas_ICD	E20 E35 Disorders of other endocrine glands	PC2	-0.000191536	1.52E-05	0.99170229	0.198599632	0.421406493
Geneatlas_ICD	E20 E35 Disorders of other endocrine glands	PC3	-0.005947851	1.47E-05	0.442963569	0.198599632	0.421406493
Geneatlas_ICD	E20 E35 Disorders of other endocrine glands	PC4	-0.002843079	1.52E-05	0.866520636	0.198599632	0.421406493
Geneatlas_ICD	E20 E35 Disorders of other endocrine glands	PC5	-0.0045251	1.32E-05	0.85793594	0.198599632	0.421406493
Geneatlas_ICD	E20 E35 Disorders of other endocrine glands	PC6	-0.001434417	1.31E-05	0.97417079	0.198599632	0.421406493
Geneatlas_ICD	E20 E35 Disorders of other endocrine glands	PC7	0.002779307	1.25E-05	0.960845929	0.198599632	0.421406493
Geneatlas_ICD	E20 E35 Disorders of other endocrine glands	PC8	-0.005617595	1.44E-05	0.631727701	0.198599632	0.421406493
Geneatlas_ICD	E20 E35 Disorders of other endocrine glands	PC9	-0.004080113	1.45E-05	0.787575091	0.198599632	0.421406493
Geneatlas_ICD	E20 E35 Disorders of other endocrine glands	PC10	-0.006473438	1.77E-05	0.751935456	0.198599632	0.421406493
Geneatlas_ICD	E20 E35 Disorders of other endocrine glands	PC11	0.004620158	1.34E-05	0.700210992	0.198599632	0.421406493
Geneatlas_ICD	E20 E35 Disorders of other endocrine glands	PC12	-0.001900733	1.32E-05	0.956123503	0.198599632	0.421406493
Geneatlas_ICD	E20 E35 Disorders of other endocrine glands	PC13	0.000375846	1.47E-05	0.985206102	0.198599632	0.421406493
Geneatlas_ICD	E21 Hyperparathyroidism and other disorders of parathyroid gland	PC1	0.000845891	5.26E-05	0.977255774	0.945757423	0.98019072
Geneatlas_ICD	E21 Hyperparathyroidism and other disorders of parathyroid gland	PC2	0.00270899	4.80E-05	0.910172313	0.945757423	0.98019072
Geneatlas_ICD	E21 Hyperparathyroidism and other disorders of parathyroid gland	PC3	-0.001168263	4.64E-05	0.952615622	0.945757423	0.98019072
Geneatlas_ICD	E21 Hyperparathyroidism and other disorders of parathyroid gland	PC4	-0.004618781	4.81E-05	0.895209226	0.945757423	0.98019072
Geneatlas_ICD	E21 Hyperparathyroidism and other disorders of parathyroid gland	PC5	-0.009750013	4.19E-05	0.751126962	0.945757423	0.98019072
Geneatlas_ICD	E21 Hyperparathyroidism and other disorders of parathyroid gland	PC6	-0.007167638	4.13E-05	0.923477039	0.945757423	0.98019072
Geneatlas_ICD	E21 Hyperparathyroidism and other disorders of parathyroid gland	PC7	0.001370007	3.96E-05	0.982068663	0.945757423	0.98019072
Geneatlas_ICD	E21 Hyperparathyroidism and other disorders of parathyroid gland	PC8	0.003084698	4.54E-05	0.887776048	0.945757423	0.98019072
Geneatlas_ICD	E21 Hyperparathyroidism and other disorders of parathyroid gland	PC9	0.003089629	4.58E-05	0.942606893	0.945757423	0.98019072
Geneatlas_ICD	E21 Hyperparathyroidism and other disorders of parathyroid gland	PC10	0.001397135	5.61E-05	0.992020425	0.945757423	0.98019072
Geneatlas_ICD	E21 Hyperparathyroidism and other disorders of parathyroid gland	PC11	0.003623351	4.23E-05	0.881558051	0.945757423	0.98019072
Geneatlas_ICD	E21 Hyperparathyroidism and other disorders of parathyroid gland	PC12	-0.002609691	4.19E-05	0.991819225	0.945757423	0.98019072
Geneatlas_ICD	E21 Hyperparathyroidism and other disorders of parathyroid gland	PC13	-0.001668763	4.66E-05	0.971890571	0.945757423	0.98019072
Geneatlas_ICD	E27 Other disorders of adrenal gland	PC1	0.027885319	9.10E-05	0.048920851	0.008847203	0.04540268
Geneatlas_ICD	E27 Other disorders of adrenal gland	PC2	-0.012706806	8.29E-05	0.715498667	0.008847203	0.04540268
Geneatlas_ICD	E27 Other disorders of adrenal gland	PC3	-0.009681487	8.02E-05	0.634442622	0.008847203	0.04540268
Geneatlas_ICD	E27 Other disorders of adrenal gland	PC4	0.005677267	8.31E-05	0.895209226	0.008847203	0.04540268
Geneatlas_ICD	E27 Other disorders of adrenal gland	PC5	-0.003898542	7.23E-05	0.950768633	0.008847203	0.04540268
Geneatlas_ICD	E27 Other disorders of adrenal gland	PC6	-0.006490936	7.14E-05	0.938824212	0.008847203	0.04540268
Geneatlas_ICD	E27 Other disorders of adrenal gland	PC7	0.008859106	6.83E-05	0.960845929	0.008847203	0.04540268
Geneatlas_ICD	E27 Other disorders of adrenal gland	PC8	-0.01475794	7.85E-05	0.538642828	0.008847203	0.04540268
Geneatlas_ICD	E27 Other disorders of adrenal gland	PC9	-0.01283289	7.91E-05	0.667869921	0.008847203	0.04540268
Geneatlas_ICD	E27 Other disorders of adrenal gland	PC10	-0.012947442	9.70E-05	0.837448234	0.008847203	0.04540268
Geneatlas_ICD	E27 Other disorders of adrenal gland	PC11	0.013423092	7.30E-05	0.627071389	0.008847203	0.04540268
Geneatlas_ICD	E27 Other disorders of adrenal gland	PC12	-0.019213772	7.24E-05	0.269631687	0.008847203	0.04540268
Geneatlas_ICD	E27 Other disorders of adrenal gland	PC13	0.003718176	8.05E-05	0.946287753	0.008847203	0.04540268
Geneatlas_ICD	E50 E64 Other nutritional deficiencies	PC1	-0.004947326	3.03E-05	0.72906604	0.015793302	0.073337212
Geneatlas_ICD	E50 E64 Other nutritional deficiencies	PC2	-0.00621129	2.77E-05	0.768385825	0.015793302	0.073337212
Geneatlas_ICD	E50 E64 Other nutritional deficiencies	PC3	-0.007893654	2.67E-05	0.446069509	0.015793302	0.073337212
Geneatlas_ICD	E50 E64 Other nutritional deficiencies	PC4	0.012209902	2.77E-05	0.250353849	0.015793302	0.073337212
Geneatlas_ICD	E50 E64 Other nutritional deficiencies	PC5	0.004273263	2.41E-05	0.922328056	0.015793302	0.073337212
Geneatlas_ICD	E50 E64 Other nutritional deficiencies	PC6	-0.010032825	2.38E-05	0.601949645	0.015793302	0.073337212
Geneatlas_ICD	E50 E64 Other nutritional deficiencies	PC7	0.010700246	2.28E-05	0.730219781	0.015793302	0.073337212
Geneatlas_ICD	E50 E64 Other nutritional deficiencies	PC8	-0.002651792	2.62E-05	0.884620114	0.015793302	0.073337212
Geneatlas_ICD	E50 E64 Other nutritional deficiencies	PC9	0.005881681	2.64E-05	0.757467317	0.015793302	0.073337212
[truncated: 13,992 more rows]
